# Supplementary material for: Single-cell transcriptomics of Pacific white shrimp (Litopenaeus vannamei) hepatopancreas reveal immune and metabolic responses to AHPND-causing Vibrio parahaemolyticus
Source: Front Immunol. 2026 Jan 27;17:1713369. doi: 10.3389/fimmu.2026.1713369 (PMC12902777; doi:10.3389/fimmu.2026.1713369)
Supplement: Supplementary file 2 [file DataSheet2.xlsx]

## Sheet: Contents
Table	Title
Supplementary Table 1	Summary statistics of the single-cell transcriptome libraries.
Supplementary Table 2	Differentially expressed genes between hepatopancreas single-cell transcriptomic clusters obtained from L. vannamei (n = 3).
Supplementary Table 3	Over-represented GO pathways for hepatopancreas single-cell transcriptomic clusters of the L. vannamei (n = 3) hepatopancreas atlas.
Supplementary Table 4	Over-represented KEGG pathways for hepatopancreas single-cell transcriptomic clusters of the L. vannamei (n = 3) hepatopancreas atlas.
Supplementary Table 5	Differentially expressed genes between hepatopancreas single-cell transcriptomic clusters obtained from L. vannamei (n = 8) in the V. parahaemolyticus infection study.
Supplementary Table 6	Over-represented GO pathways for hepatopancreas single-cell transcriptomic clusters from L. vannamei (n = 8) in the V. parahaemolyticus infection study.
Supplementary Table 7	Over-represented KEGG pathways for hepatopancreas single-cell transcriptomic clusters from L. vannamei (n = 8) in the V. parahaemolyticus infection study.
Supplementary Table 8	Differentially expressed genes between infected (n = 3) and control (n = 5) hepatopancreas cells sampled from L. vannamei in a V. parahaemolyticus infection study.
Supplementary Table 9	Frequency of significance of DE genes across cluster comparisons (Supplementary Table 8).
Supplementary Table 10	Over-represented GO pathways, using differentially expressed genes between treatments, for hepatopancreas cells isolated from L. vannamei infected with V. parahaemolyticus (n = 3) and control (n = 5).
Supplementary Table 11	Over-represented KEGG pathways, using differentially expressed genes between treatments, for hepatopancreas cells isolated from L. vannamei infected with V. parahaemolyticus (n = 3) and control (n = 5).
Supplementary Table 12	Frequency of appearance of significant GO pathways across cluster comparisons (Supplementary Table 10).
Supplementary Table 13	Frequency of appearance of significant KEGG pathways across cluster comparisons (Supplementary Table 11).

## Sheet: Table S1
Supplementary Table 1: Summary statistics of the single-cell transcriptome libraries. The data were initially filtered to remove barcodes not associated with cells using Cell Ranger (10X) and further filtering was carried out using Seurat to remove multiplets and cells with > 45 % reads aligned to mitochondrial genes. The individual libraries were integrated for combined cluster analysis in Seura…
Sample	Analysis	Treatment	Number of Reads	Mean Reads/Cell	Q30 Bases in RNA Reads	Confident Alignment to Reference Genome	Confident Alignment to Reference Transcriptome	Number of Cells	Number of Features Detected	Median Number of Features/Cell
H1	Atlas, Infection	None	357391479	35739	0.94	0.863	0.814	2918	11376	330
H2	Atlas, Infection	None	508137203	50814	0.942	0.798	0.7	3996	9224	256
H3	Atlas, Infection	None	393295009	39330	0.936	0.834	0.766	4092	11576	293
C1	Infection	Mock (Buffer)	510874508	51087	0.932	0.818	0.752	3868	12448	617
C2	Infection	Mock (Buffer)	699825576	69983	0.936	0.809	0.733	812	10561	1494
V1	Infection	Vibrio	712439242	71244	0.927	0.815	0.755	4276	11302	528
V2	Infection	Vibrio	736810580	73681	0.927	0.808	0.741	2114	10695	382
V3	Infection	Vibrio	640960241	64096	0.932	0.84	0.778	5298	12145	538

## Sheet: Table S2
Supplementary Table 2: Differentially expressed genes between hepatopancreas single-cell transcriptomic clusters obtained from L. vannamei (n = 3).
Cluster	Gene Name in Litopenaeus vannamei	NCBI Gene ID	Description	P value	Adjusted P value	Average Log2FC	Percent in Cluster	Percent in Other Clusters
Hep1	Vha13	113813311	V-type proton ATPase subunit Vha13	0	0	1.48967	0.799	0.418
Hep1	LOC113804689	113804689	uncharacterized protein	0	0	1.37806	0.839	0.478
Hep1	LOC113815249	113815249	metallothionein-1	0	0	1.27734	0.948	0.726
Hep1	LOC113803442	113803442	sodium/calcium exchanger regulatory protein 1	0	0	1.18555	0.953	0.595
Hep1	LOC113809598	113809598	hematopoietic prostaglandin D synthase	0	0	1.16943	0.77	0.416
Hep1	LOC113825012	113825012	fatty acid binding protein 1-B.1	0	0	0.872859	0.999	0.869
Hep1	LOC113821440	113821440	ferritin	0	0	0.813329	0.999	0.913
Hep1	LOC113819894	113819894	glutathione peroxidase 2	1.99361e-291	2.4354e-292	1.16747	0.784	0.473
Hep1	LOC113809596	113809596	hematopoietic prostaglandin D synthase	1.82708e-296	2.23197e-291	1.18733	0.821	0.502
Hep1	LOC113806297	113806297	peptidyl-prolyl cis-trans isomerase 5	6.32272e-290	7.72383e-286	1.13339	0.762	0.444
Hep1	LOC113811253	113811253	protein D2	5.08435e-285	6.21104e-281	1.15397	0.717	0.366
Hep1	LOC138863196	138863196	uncharacterized lncRNA	4.42255e-258	5.40258e-254	0.95675	0.756	0.429
Hep1	Acbp1	113800437	Acyl-CoA binding protein 1	1.11184e-256	1.35823e-252	0.684354	0.817	0.485
Hep1	LOC113823144	113823144	glutamine synthetase	1.36034e-245	1.66179e-241	0.760396	0.793	0.479
Hep1	ATPsynC	113818783	ATP synthase, subunit C	8.44371e-237	1.03148e-232	1.25372	0.637	0.327
Hep1	LOC113810733	113810733	uncharacterized lncRNA	1.61115e-187	1.96818e-183	1.14604	0.633	0.367
Hep1	COX6B	113804555	Cytochrome c oxidase subunit 6B	3.34267e-185	4.08341e-181	1.17086	0.607	0.336
Hep1	Vha14-1	113810598	V-type proton ATPase subunit Vha14-1	1.97167e-176	2.40859e-172	1.02362	0.563	0.282
Hep1	LOC138867259	138867259	uncharacterized protein	2.16427e-176	2.64388e-172	0.510035	0.692	0.413
Hep1	LOC113817924	113817924	peptidyl-prolyl cis-trans isomerase	3.74127e-165	4.57034e-161	0.888216	0.678	0.415
Hep1	Ip259	113814890	NSA2 ribosome biogenesis factor-like IP259	2.1155e-151	2.5843e-147	0.5515	0.847	0.59
Hep1	LOC113809313	113809313	uncharacterized protein	8.76251e-146	1.07043e-141	1.06351	0.534	0.29
Hep1	LOC113820990	113820990	ribonuclease kappa-B	4.31728e-141	5.27398e-137	0.878648	0.55	0.293
Hep1	LOC113828339	113828339	cytochrome c oxidase subunit 6C-1	1.74633e-140	2.13331e-136	1.02517	0.551	0.312
Hep1	LOC113812177	113812177	aldo-keto reductase family 1 member B1	4.64715e-137	5.67695e-133	0.992917	0.597	0.355
Hep1	tsr	113817782	Cofilin/actin-depolymerizing factor homolog tsr	2.99229e-132	3.65538e-128	0.801794	0.702	0.48
Hep1	LOC113813020	113813020	actin, cytoplasmic 1	3.0235e-126	3.69351e-122	0.35585	0.921	0.705
Hep1	LOC113829340	113829340	cytochrome c oxidase subunit 6A, mitochondrial	3.52383e-126	4.30471e-122	1.01497	0.514	0.287
Hep1	COX5A	113800033	Cytochrome c oxidase subunit 5A	1.41353e-125	1.72676e-121	0.996238	0.547	0.322
Hep1	LOC113821236	113821236	glutathione S-transferase 1	5.27841e-114	6.4481e-110	0.469069	0.672	0.422
Hep1	LOC113809108	113809108	ATP synthase subunit g, mitochondrial	5.87266e-81	7.17405e-77	0.720654	0.545	0.36
Hep1	Oda	113800562	Ornithine decarboxylase antizyme	3.3183e-80	4.05364e-76	0.630616	0.648	0.461
Hep1	LOC113810752	113810752	cytochrome c oxidase subunit 7A2, mitochondrial	4.94632e-71	6.04243e-67	0.744996	0.501	0.328
Hep1	awd	113809138	nucleoside diphosphate kinase	3.79949e-45	4.64146e-41	0.423212	0.519	0.368
Hep1	LOC113817634	113817634	uncharacterized protein	6.81162e-40	8.32108e-36	0.411498	0.512	0.373
Hep1	LOC113820946	113820946	elongation factor 1-alpha	3.53542e-17	4.31887e-13	0.454408	0.51	0.437
Hep2	LOC113822682	113822682	large subunit ribosomal RNA	0	0	1.50418	1	1
Hep2	LOC113822677	113822677	small subunit ribosomal RNA	9.49558e-270	1.15998e-265	1.04368	1	0.994
Hep2	LOC138863283	138863283	NADH-ubiquinone oxidoreductase chain 1-like	7.52586e-64	9.19359e-60	0.431108	0.984	0.967
Hep3	LOC138860125	138860125	heme-binding protein 1-like	0	0	3.97944	0.529	0.141
Hep3	LOC138859076	138859076	uncharacterized protein	0	0	3.56136	0.614	0.085
Hep3	LOC113810713	113810713	beta-1,3-glucan-binding protein	0	0	3.15239	0.562	0.143
Hep3	LOC113813381	113813381	beta-1,3-glucan-binding protein	0	0	3.01062	0.747	0.29
Hep3	LOC113822377	113822377	ribosome-binding protein 1	0	0	2.49022	0.54	0.118
Hep3	LOC113826878	113826878	ribosome-binding protein 1	8.77029e-289	1.07138e-284	1.58836	0.787	0.36
Hep3	LOC113810865	113810865	uncharacterized protein	1.0062e-284	1.22917e-280	2.14254	0.513	0.134
Hep3	LOC113822017	113822017	uncharacterized protein	7.30889e-240	8.92854e-236	1.74175	0.594	0.204
Hep3	LOC113830073	113830073	hemocyanin subunit	1.5977e-224	1.95175e-220	2.98804	0.901	0.697
Hep3	LOC113823617	113823617	hemocyanin subunit-like	6.04736e-211	7.38746e-207	2.76935	0.788	0.516
Hep3	Acbp1	113800437	Acyl-CoA binding protein 1	2.30596e-206	2.81696e-202	1.75415	0.806	0.552
Hep3	LOC113812221	113812221	uncharacterized protein	1.00812e-167	1.23152e-163	1.88665	0.673	0.403
Hep3	LOC113823288	113823288	sterol carrier protein 2	8.77579e-166	1.07205e-161	2.06553	0.706	0.45
Hep3	LOC113806017	113806017	salivary glue protein Sgs-3	5.11544e-139	6.24902e-135	1.33096	0.565	0.267
Hep3	LOC113826609	113826609	uncharacterized protein	3.88829e-112	4.74993e-108	1.30145	0.511	0.249
Hep3	Rm62	113814743	ATP-dependent RNA helicase Rm62	4.03347e-94	4.92729e-90	0.855051	0.637	0.35
Hep3	LOC113817634	113817634	uncharacterized protein	4.87646e-64	5.95709e-60	1.29634	0.556	0.394
Hep3	LOC113809108	113809108	ATP synthase subunit g, mitochondrial	1.07363e-61	1.31155e-57	0.832587	0.592	0.389
Hep3	LOC113822916	113822916	uncharacterized lncRNA	8.7732e-61	1.07173e-56	1.10932	0.529	0.35
Hep3	LOC113810752	113810752	cytochrome c oxidase subunit 7A2, mitochondrial	1.28709e-55	1.57231e-51	0.782264	0.548	0.354
Hep3	LOC113812627	113812627	cytochrome c oxidase subunit 5B, mitochondrial	2.17234e-51	2.65373e-47	0.825231	0.524	0.347
Hep3	awd	113809138	nucleoside diphosphate kinase	8.27645e-48	1.01105e-43	1.05245	0.533	0.396
Hep3	LOC113799988	113799988	uncharacterized protein	1.28226e-34	1.56641e-30	0.74679	0.512	0.389
Hep3	Ip259	113814890	NSA2 ribosome biogenesis factor-like IP259	4.42477e-34	5.40531e-30	0.737335	0.728	0.659
Hep3	LOC113828829	113828829	calmodulin	3.33228e-30	4.07071e-26	0.429204	0.558	0.386
Hep3	LOC113821440	113821440	ferritin	3.68791e-22	4.50515e-18	0.69024	0.968	0.935
Hep3	LOC113825012	113825012	fatty acid binding protein 1-B.1	4.20915e-16	5.1419e-12	0.578507	0.918	0.907
Hep3	LOC113810733	113810733	uncharacterized lncRNA	3.53324e-15	4.3162e-11	0.293413	0.544	0.434
Hep3	LOC113817924	113817924	peptidyl-prolyl cis-trans isomerase	4.44328e-13	5.42791e-09	0.497626	0.554	0.486
Hep3	LOC113803442	113803442	sodium/calcium exchanger regulatory protein 1	3.47587e-08	0.000424612	0.314134	0.73	0.701
Hep4	LOC113822205	113822205	GTPase-activating Rap/Ran-GAP domain-like protein 3	0	0	4.84385	0.858	0.068
Hep4	Polr2H	113817375	DNA-directed RNA polymerases I, II, and III subunit Rpb8	0	0	4.69355	0.899	0.089
Hep4	LOC138865658	138865658	rap guanine nucleotide exchange factor-like	0	0	4.63958	0.598	0.039
Hep4	LOC113814612	113814612	MAM and LDL-receptor class A domain-containing protein 2	0	0	4.60791	0.799	0.061
Hep4	LOC113819870	113819870	microfibril-associated glycoprotein 4	0	0	4.32632	0.577	0.055
Hep4	LOC138867598	138867598	MAM and LDL-receptor class A domain-containing protein 2-like	0	0	4.29709	0.504	0.035
Hep4	LOC138862834	138862834	uncharacterized protein	0	0	4.14539	0.619	0.056
Hep4	LOC113806063	113806063	RING finger protein 44	0	0	4.00877	0.6	0.047
Hep4	LOC113801796	113801796	tripartite motif-containing protein 3	0	0	3.96517	0.501	0.042
Hep4	LOC113804112	113804112	uncharacterized protein	0	0	3.95092	0.518	0.046
Hep4	LOC113806701	113806701	CAP-Gly domain-containing linker protein 1	0	0	3.93045	0.889	0.146
Hep4	LOC113815816	113815816	runt-related transcription factor 3	0	0	3.91683	0.512	0.041
Hep4	LOC113813209	113813209	solute carrier family 12 member 9	0	0	3.91626	0.501	0.052
Hep4	spir	113805357	spire type actin nucleation factor	0	0	3.8927	0.535	0.053
Hep4	LOC113822184	113822184	MAM and LDL-receptor class A domain-containing protein 2	0	0	3.86087	0.809	0.113
Hep4	PGAP1	113829322	GPI inositol-deacylase	0	0	3.7987	0.547	0.057
Hep4	LOC113809324	113809324	band 7 protein AGAP004871	0	0	3.76841	0.919	0.212
Hep4	LOC113828834	113828834	uncharacterized protein DDB_G0286299	0	0	3.53412	0.584	0.086
Hep4	LOC113829876	113829876	solute carrier family 49 member 4 homolog	0	0	3.53207	0.605	0.1
Hep4	Vps13	113815638	vacuolar protein sorting 13C	0	0	3.48104	0.706	0.135
Hep4	heca	113804330	hdc homolog, cell cycle regulator	0	0	3.36022	0.965	0.436
Hep4	hfp	113800687	Poly(U)-binding-splicing factor hfp	0	0	3.32255	0.509	0.066
Hep4	LOC113822862	113822862	lymphocyte antigen 75	0	0	3.2211	0.847	0.307
Hep4	Mtmr6	113824467	Myotubularin related protein 6	0	0	3.15863	0.551	0.065
Hep4	Klc	113819781	kinesin light chain	0	0	3.15292	0.828	0.202
Hep4	Graf	113810117	GTPase regulator associated with FAK	0	0	3.11149	0.555	0.08
Hep4	LOC113809406	113809406	ankyrin repeat domain-containing protein 6	0	0	3.08879	0.621	0.105
Hep4	LOC113802814	113802814	glutamine-dependent NAD(+) synthetase	0	0	3.08744	0.534	0.08
Hep4	LOC113810642	113810642	uncharacterized protein	0	0	3.06861	0.781	0.175
Hep4	LOC113817895	113817895	serine/arginine repetitive matrix protein 2	0	0	2.857	0.519	0.082
Hep4	LOC113820869	113820869	deoxynucleoside triphosphate triphosphohydrolase SAMHD1	0	0	2.84249	0.633	0.144
Hep4	LOC113804475	113804475	MAM and LDL-receptor class A domain-containing protein 2	0	0	2.80689	0.731	0.167
Hep4	siz	113807635	Brefeldin-resistant Arf-GEF family protein schizo	0	0	2.80367	0.536	0.09
Hep4	LOC113818953	113818953	FK506-binding protein 15	0	0	2.7588	0.532	0.097
Hep4	LOC113800681	113800681	CARD- and ANK-domain containing inflammasome adapter protein	0	0	2.62104	0.823	0.206
Hep4	LOC113814157	113814157	coiled-coil domain-containing protein AGAP005037	0	0	2.61913	0.603	0.103
Hep4	PMCA	113826424	plasma membrane calcium-transporting ATPase 3	0	0	2.60195	0.871	0.303
Hep4	LOC113819182	113819182	uncharacterized lncRNA	0	0	2.60166	0.588	0.141
Hep4	LOC113814442	113814442	uncharacterized protein	0	0	2.55109	0.749	0.193
Hep4	LOC113810766	113810766	uncharacterized protein	0	0	2.39657	0.676	0.153
Hep4	LOC113808183	113808183	serine/arginine repetitive matrix protein 2	0	0	2.39414	0.596	0.158
Hep4	LOC113804292	113804292	multiple PDZ domain protein	0	0	2.34049	0.538	0.114
Hep4	LOC113824410	113824410	testis-expressed protein 2	0	0	2.33533	0.699	0.204
Hep4	LOC113823401	113823401	microtubule-associated protein futsch	0	0	2.03498	0.74	0.238
Hep4	LOC113824426	113824426	uncharacterized protein	0	0	1.75875	0.848	0.381
Hep4	LOC113823695	113823695	uncharacterized protein	0	0	1.36641	0.864	0.343
Hep4	LOC113820726	113820726	very low-density lipoprotein receptor	2e-307	2.4142e-303	2.52138	0.548	0.128
Hep4	Rme-8	113800191	receptor mediated endocytosis 8	2.73423e-297	3.34013e-294	1.99192	0.72	0.251
Hep4	Mitf	113803362	transcription factor Mitf	7.46639e-288	9.12094e-284	2.2152	0.513	0.12
Hep4	shot	113817186	dystonin-like protein short stop	9.38618e-275	1.14662e-270	2.03473	0.524	0.13
Hep4	LOC113816725	113816725	phosphatidylinositol transfer protein beta isoform	2.07863e-266	2.53925e-262	2.35894	0.513	0.136
Hep4	LOC113818108	113818108	cyclic AMP-responsive element-binding protein 3-like protein 2	1.29373e-244	1.58042e-240	1.84315	0.535	0.149
Hep4	Rm62	113814743	ATP-dependent RNA helicase Rm62	2.85917e-234	3.49276e-230	1.65348	0.743	0.341
Hep4	LOC113812120	113812120	uncharacterized protein	1.6058e-223	1.96164e-219	1.82401	0.577	0.193
Hep4	Snx1	113810186	sorting nexin 1	7.95433e-184	9.71701e-180	1.52054	0.597	0.229
Hep4	jar	113805577	Myosin heavy chain 95F jaguar	9.76525e-184	1.19292e-179	1.71808	0.515	0.175
Hep4	alph	113809927	protein phosphatase alphabet	7.52294e-180	9.19002e-176	1.83791	0.532	0.197
Hep4	LOC113826878	113826878	ribosome-binding protein 1	3.51632e-175	4.29553e-171	1.38426	0.73	0.376
Hep4	LOC113824571	113824571	arylsulfatase B	1.20652e-172	1.47388e-168	1.43572	0.634	0.275
Hep4	Cortactin	113807069	cortactin	1.42442e-161	1.74007e-157	1.35211	0.627	0.271
Hep4	LOC113821387	113821387	V-type proton ATPase 116 kDa subunit a 1	6.54393e-147	7.99406e-143	1.42996	0.54	0.216
Hep4	LOC113803866	113803866	uncharacterized protein	8.31207e-126	1.0154e-121	0.942005	0.692	0.348
Hep4	LOC113810660	113810660	uncharacterized protein	1.84926e-101	2.25906e-97	1.03969	0.538	0.248
Hep4	LOC113808348	113808348	macrosialin	1.31946e-62	1.61185e-58	1.02765	0.516	0.298
Hep4	LOC113806449	113806449	mucin-7	6.70135e-52	8.18636e-48	0.474516	0.588	0.349
Hep4	LOC113811005	113811005	uncharacterized protein	1.09911e-51	1.34267e-47	0.845898	0.507	0.295
Hep4	LOC113823457	113823457	hyaluronidase B	1.44082e-44	1.7601e-40	0.530271	0.539	0.328
Hep4	Ect3	113818220	Ectoderm-expressed 3	1.35169e-29	1.65122e-25	0.344216	0.537	0.356
Hep5	LOC113815644	113815644	integrin alpha-5	0	0	8.32438	0.551	0.003
Hep5	LOC113816763	113816763	receptor-type tyrosine-protein phosphatase F	0	0	8.2777	0.798	0.005
Hep5	LOC113821533	113821533	receptor-type tyrosine-protein phosphatase F	0	0	8.17479	0.69	0.004
Hep5	LOC113821394	113821394	dual oxidase maturation factor 1	0	0	8.10039	0.731	0.006
Hep5	LOC113809282	113809282	uncharacterized protein	0	0	7.91232	0.519	0.005
Hep5	LOC113800869	113800869	uncharacterized protein	0	0	7.86809	0.566	0.004
Hep5	Exn	113827088	Ephexin	0	0	7.78471	0.528	0.003
Hep5	LOC113823075	113823075	uncharacterized protein	0	0	7.6648	0.681	0.01
Hep5	LOC113826499	113826499	membrane metallo-endopeptidase-like 1	0	0	7.60887	0.712	0.008
Hep5	LOC113820575	113820575	uncharacterized protein	0	0	7.51678	0.618	0.012
Hep5	LOC113811918	113811918	rheacalcin-2	0	0	7.47628	0.703	0.023
Hep5	LOC113800820	113800820	tubulin alpha-2 chain	0	0	7.45435	0.508	0.004
Hep5	LOC113800363	113800363	anti-lipopolysaccharide factor	0	0	7.3942	0.661	0.024
Hep5	ct	113805556	homeobox protein, cut	0	0	7.31822	0.53	0.005
Hep5	LOC113814557	113814557	receptor-type tyrosine-protein phosphatase kappa-like	0	0	7.30889	0.638	0.005
Hep5	LOC138865793	138865793	probable G-protein coupled receptor CG31760	0	0	7.30222	0.615	0.005
Hep5	LOC113823074	113823074	uncharacterized protein	0	0	7.29815	0.824	0.098
Hep5	LOC113800506	113800506	tyrosine-protein phosphatase 10D	0	0	7.298	0.603	0.005
Hep5	LOC113819144	113819144	integrin beta-PS-like	0	0	7.27443	0.531	0.004
Hep5	LOC113803783	113803783	uncharacterized protein	0	0	7.27088	0.732	0.039
Hep5	LOC113813552	113813552	uncharacterized protein	0	0	7.22592	0.501	0.007
Hep5	LOC113821609	113821609	dentin matrix acidic phosphoprotein 1	0	0	7.20206	0.734	0.018
Hep5	MED16	113811915	mediator complex subunit 16	0	0	7.14577	0.732	0.014
Hep5	LOC138867430	138867430	hematopoietic prostaglandin D synthase-like	0	0	7.13552	0.677	0.008
Hep5	fax	113800918	failed axon connections	0	0	7.12958	0.743	0.023
Hep5	LOC113810486	113810486	uncharacterized protein	0	0	7.04774	0.516	0.008
Hep5	LOC113825948	113825948	uncharacterized protein	0	0	7.04428	0.66	0.012
Hep5	LOC138866167	138866167	300 kDa antigen AG231-like	0	0	7.02168	0.546	0.005
Hep5	LOC113804610	113804610	uncharacterized protein	0	0	7.00513	0.695	0.022
Hep5	LOC113802295	113802295	lysozyme C	0	0	6.782	0.802	0.104
Hep5	LOC113803542	113803542	protein cab-1	0	0	6.70213	0.57	0.008
Hep5	Pde9	113811781	phosphodiesterase 9	0	0	6.60479	0.666	0.012
Hep5	LOC138859289	138859289	glutamic acid-rich protein-like	0	0	6.52886	0.778	0.019
Hep5	LOC113820510	113820510	anti-lipopolysaccharide factor	0	0	6.5251	0.597	0.02
Hep5	LOC113823663	113823663	uncharacterized protein	0	0	6.52003	0.576	0.008
Hep5	LOC113818944	113818944	uncharacterized lncRNA	0	0	6.29806	0.572	0.023
Hep5	pnt	113803987	ETS transcription factor pointed	0	0	6.29132	0.598	0.011
Hep5	LOC113829247	113829247	EF-hand domain-containing protein D2 homolog	0	0	6.21774	0.57	0.014
Hep5	Sulf1	113830033	Extracellular sulfatase Sulf1	0	0	6.19639	0.744	0.021
Hep5	dnc	113828082	phosphodiesterase dunce	0	0	6.17364	0.515	0.009
Hep5	LOC113824071	113824071	innexin inx2	0	0	6.15351	0.538	0.012
Hep5	LOC113803399	113803399	tyrosine-protein kinase Src64B-like	0	0	6.0276	0.724	0.02
Hep5	LOC113810872	113810872	tetraspanin-1	0	0	6.02053	0.793	0.035
Hep5	Galphao	113801958	G protein alpha o subunit	0	0	5.6582	0.726	0.022
Hep5	LOC113814090	113814090	Krueppel-like factor 6	0	0	5.62671	0.713	0.023
Hep5	LOC113807065	113807065	syndecan	0	0	5.51164	0.888	0.068
Hep5	LOC113808317	113808317	basic salivary proline-rich protein 1	0	0	5.50239	0.586	0.019
Hep5	LOC113813528	113813528	neuroglobin-like	0	0	5.46686	0.578	0.014
Hep5	LOC113816181	113816181	calcium/calmodulin-dependent protein kinase kinase 1-like	0	0	5.40633	0.524	0.016
Hep5	LOC113806131	113806131	nuclear factor NF-kappa-B p105 subunit	0	0	5.37819	0.522	0.019
Hep5	Cbl	113799956	E3 ubiquitin-protein ligase CBL	0	0	5.33959	0.706	0.028
Hep5	LOC113817748	113817748	inositol polyphosphate-4-phosphatase type I A	0	0	5.05435	0.609	0.026
Hep5	LOC113805740	113805740	uncharacterized protein	0	0	5.03107	0.612	0.024
Hep5	Sap-r	113813445	prosaposin	0	0	4.65376	0.619	0.047
Hep5	Csk	113821987	C-terminal Src kinase	0	0	4.59849	0.667	0.039
Hep5	kuz	113807613	zinc-dependent metalloprotease kuz	0	0	4.52407	0.525	0.029
Hep5	LOC113807532	113807532	uncharacterized protein	0	0	4.45309	0.683	0.053
Hep5	LOC113823866	113823866	protein draper	0	0	4.37571	0.539	0.035
Hep5	LOC113819611	113819611	receptor-type guanylate cyclase Gyc76C-like	0	0	4.31572	0.809	0.069
Hep5	hpo	113816519	serine/threonine-protein kinase hippo	0	0	4.28242	0.647	0.046
Hep5	Pi3K21B	113810630	phosphatidylinositol 3-kinase regulatory subunit alpha	0	0	4.26643	0.667	0.059
Hep5	Ptpmeg2	113827001	Protein tyrosine phosphatase Meg2	0	0	4.23903	0.639	0.052
Hep5	LOC113816132	113816132	uncharacterized protein	0	0	4.06705	0.518	0.039
Hep5	CaMKI	113818271	Calcium/calmodulin-dependent protein kinase I	0	0	3.94416	0.602	0.047
Hep5	LOC113811749	113811749	ras-related protein ced-10	0	0	3.93264	0.646	0.06
Hep5	LOC113808002	113808002	muscleblind-like protein 1	0	0	3.87447	0.729	0.085
Hep5	LOC113817688	113817688	tyrosine-protein phosphatase non-receptor type 11	0	0	3.81849	0.636	0.076
Hep5	LOC113821081	113821081	fibrous sheath CABYR-binding protein	0	0	3.6503	0.658	0.076
Hep5	LOC113805784	113805784	uncharacterized protein	0	0	3.53666	0.62	0.14
Hep5	LOC113811220	113811220	ras-related C3 botulinum toxin substrate 1	0	0	3.4966	0.503	0.06
Hep5	cib	113827561	thymosin beta cib	0	0	3.28326	0.715	0.134
Hep5	Gbeta13F	113803885	guanine nucleotide-binding protein subunit beta-1	0	0	3.19643	0.732	0.124
Hep5	LOC113823695	113823695	uncharacterized protein	0	0	2.55961	0.907	0.359
Hep5	Moe	113820125	moesin	2.10364e-292	2.5698e-291	2.40667	0.627	0.148
Hep5	LOC113820940	113820940	tropomyosin	1.57712e-245	1.92661e-241	1.90032	0.615	0.166
Hep5	LOC113818108	113818108	cyclic AMP-responsive element-binding protein 3-like protein 2	2.3357e-220	2.8533e-216	2.13812	0.58	0.16
Hep5	LOC113830566	113830566	profilin	4.51636e-130	5.51718e-126	2.31762	0.824	0.597
Hep5	LOC113830028	113830028	neurofilament heavy polypeptide	1.81238e-110	2.21401e-106	1.16031	0.613	0.268
Hep5	LOC113803354	113803354	CD63 antigen	2.99556e-94	3.65938e-90	1.42498	0.518	0.23
Hep5	LOC113820946	113820946	elongation factor 1-alpha	1.39959e-87	1.70974e-83	1.00043	0.729	0.435
Hep5	LOC113813020	113813020	actin, cytoplasmic 1	1.42337e-71	1.73879e-67	1.16048	0.893	0.76
Hep5	Rm62	113814743	ATP-dependent RNA helicase Rm62	6.57309e-51	8.02969e-47	0.703416	0.629	0.367
Hep5	LOC113828829	113828829	calmodulin	3.73241e-37	4.55951e-33	0.632557	0.603	0.392
Hep5	Tctp	113821397	translationally controlled tumor protein	3.50121e-30	4.27708e-26	0.915158	0.503	0.36
Hep5	LOC113822677	113822677	small subunit ribosomal RNA	9.9598e-14	1.21669e-09	0.253502	1	0.995
Hep6	LOC113826878	113826878	ribosome-binding protein 1	4.67137e-25	5.70654e-21	0.314158	0.66	0.402
Hep6	LOC113817634	113817634	uncharacterized protein	3.99381e-39	4.87883e-35	0.477322	0.681	0.398
Hep6	LOC113817924	113817924	peptidyl-prolyl cis-trans isomerase	4.02914e-12	4.92199e-08	0.480647	0.6	0.489
Hep6	LOC113830566	113830566	profilin	4.01885e-86	4.90943e-82	0.487847	0.919	0.596
Hep6	LOC113806701	113806701	CAP-Gly domain-containing linker protein 1	2.7626e-102	3.37479e-98	0.642979	0.618	0.209
Hep6	ATPsynC	113818783	ATP synthase, subunit C	6.36112e-45	7.77075e-41	0.656516	0.697	0.404
Hep6	LOC113829262	113829262	glutathione S-transferase Mu 3	3.27252e-31	3.99771e-27	0.718385	0.538	0.317
Hep6	Tctp	113821397	translationally controlled tumor protein	5.27248e-52	6.44087e-48	0.775389	0.659	0.353
Hep6	LOC113822916	113822916	uncharacterized lncRNA	2.33957e-48	2.85802e-44	0.791633	0.64	0.357
Hep6	LOC113821440	113821440	ferritin	1.83412e-127	2.24056e-123	0.831255	0.991	0.936
Hep6	LOC113809324	113809324	band 7 protein AGAP004871	7.99059e-199	9.7613e-195	1.00533	0.847	0.259
Hep6	LOC113810733	113810733	uncharacterized lncRNA	1.24748e-109	1.52392e-105	1.00721	0.867	0.421
Hep6	LOC113809108	113809108	ATP synthase subunit g, mitochondrial	7.663e-98	9.36112e-94	1.03203	0.789	0.392
Hep6	LOC113803442	113803442	sodium/calcium exchanger regulatory protein 1	5.71348e-123	6.97958e-119	1.04462	0.961	0.688
Hep6	Ip259	113814890	NSA2 ribosome biogenesis factor-like IP259	2.07049e-116	2.52931e-112	1.05664	0.91	0.653
Hep6	LOC113816366	113816366	arginine kinase Met e 2	1.86341e-73	2.27634e-69	1.0988	0.582	0.256
Hep6	LOC138863196	138863196	uncharacterized lncRNA	1.66912e-98	2.039e-94	1.15368	0.906	0.504
Hep6	LOC113813020	113813020	actin, cytoplasmic 1	3.40937e-195	4.16489e-191	1.19671	0.975	0.758
Hep6	ATPsynD	113823895	ATP synthase, subunit D	3.89504e-104	4.75818e-100	1.19725	0.711	0.307
Hep6	LOC113814492	113814492	peroxiredoxin 2	3.26724e-83	3.99126e-79	1.24967	0.575	0.239
Hep6	LOC113812627	113812627	cytochrome c oxidase subunit 5B, mitochondrial	3.44313e-119	4.20613e-115	1.26172	0.763	0.345
Hep6	LOC113810752	113810752	cytochrome c oxidase subunit 7A2, mitochondrial	5.4678e-132	6.67947e-128	1.26574	0.801	0.353
Hep6	Klc	113819781	kinesin light chain	2.92499e-173	3.57317e-169	1.27445	0.772	0.244
Hep6	LOC113822862	113822862	lymphocyte antigen 75	1.32142e-156	1.61425e-152	1.28941	0.799	0.343
Hep6	LOC113809596	113809596	hematopoietic prostaglandin D synthase	4.73906e-175	5.78924e-171	1.31857	0.936	0.578
Hep6	LOC113825012	113825012	fatty acid binding protein 1-B.1	2.01149e-149	2.45723e-145	1.32192	0.983	0.904
Hep6	ATPsynF	113811228	ATP synthase, subunit F	1.94455e-115	2.37546e-111	1.33683	0.65	0.242
Hep6	LOC113822184	113822184	MAM and LDL-receptor class A domain-containing protein 2	2.49412e-169	3.04682e-165	1.3486	0.629	0.167
Hep6	COX6B	113804555	Cytochrome c oxidase subunit 6B	1.78625e-145	2.18208e-141	1.35033	0.829	0.392
Hep6	LOC113814469	113814469	uncharacterized protein	4.2512e-114	5.19327e-110	1.38741	0.639	0.242
Hep6	sesB	113810722	stress-sensitive B	1.82728e-150	2.2322e-146	1.4081	0.799	0.333
Hep6	Arpc2	113818199	Actin-related protein 2/3 complex, subunit 2	2.92467e-140	3.57278e-136	1.43205	0.702	0.251
Hep6	jar	113805577	Myosin heavy chain 95F jaguar	1.1478e-94	1.40215e-90	1.43549	0.53	0.194
Hep6	COX5A	113800033	Cytochrome c oxidase subunit 5A	1.5806e-175	1.93087e-171	1.44294	0.857	0.36
Hep6	LOC113822937	113822937	cytochrome b-c1 complex subunit 7	1.3006e-115	1.58881e-111	1.48803	0.561	0.188
Hep6	tsr	113817782	Cofilin/actin-depolymerizing factor homolog tsr	2.05719e-218	2.51306e-214	1.54248	0.936	0.522
Hep6	LOC113810335	113810335	cytochrome b-c1 complex subunit 6, mitochondrial-like	2.20164e-151	2.68952e-147	1.56459	0.691	0.24
Hep6	LOC113820869	113820869	deoxynucleoside triphosphate triphosphohydrolase SAMHD1	1.40992e-172	1.72235e-168	1.58371	0.629	0.174
Hep6	LOC113802704	113802704	transforming acidic coiled-coil-containing protein 1	9.50138e-147	1.16069e-142	1.58585	0.605	0.182
Hep6	LOC113808183	113808183	serine/arginine repetitive matrix protein 2	3.97482e-154	4.85564e-150	1.58824	0.618	0.183
Hep6	Vha13	113813311	V-type proton ATPase subunit Vha13	3.00741e-216	3.67385e-212	1.58949	0.955	0.507
Hep6	LOC113819894	113819894	glutathione peroxidase 2	3.19638e-188	3.90469e-184	1.59918	0.919	0.545
Hep6	LOC113818074	113818074	ATP synthase-coupling factor 6, mitochondrial	9.41504e-186	1.15014e-181	1.59936	0.824	0.331
Hep6	LOC113806297	113806297	peptidyl-prolyl cis-trans isomerase 5	3.73446e-135	4.56202e-131	1.62392	0.84	0.521
Hep6	LOC113804475	113804475	MAM and LDL-receptor class A domain-containing protein 2	6.40776e-177	7.82772e-173	1.66021	0.676	0.205
Hep6	LOC113803354	113803354	CD63 antigen	1.49904e-169	1.83123e-165	1.687	0.695	0.224
Hep6	LOC113824410	113824410	testis-expressed protein 2	3.28361e-209	4.01126e-205	1.6937	0.764	0.23
Hep6	LOC113810642	113810642	uncharacterized protein	4.88456e-250	5.96698e-246	1.70822	0.795	0.211
Hep6	LOC113807896	113807896	uncharacterized protein	1.5199e-174	1.85671e-170	1.71185	0.701	0.225
Hep6	Cortactin	113807069	cortactin	4.05106e-238	4.94878e-234	1.73333	0.864	0.277
Hep6	LOC113829340	113829340	cytochrome c oxidase subunit 6A, mitochondrial	3.51883e-222	4.2986e-218	1.7556	0.855	0.323
Hep6	LOC113829084	113829084	glutathione S-transferase 3, mitochondrial	5.50855e-178	6.72924e-174	1.7603	0.802	0.345
Hep6	LOC113827891	113827891	DAZ-associated protein 2	1.35328e-231	1.65317e-227	1.76482	0.867	0.318
Hep6	LOC113806677	113806677	voltage-dependent anion-selective channel	3.0301e-221	3.70157e-217	1.7722	0.776	0.227
Hep6	LOC113821707	113821707	uncharacterized lncRNA	1.09526e-171	1.33797e-167	1.77384	0.671	0.211
Hep6	LOC113829876	113829876	solute carrier family 49 member 4 homolog	5.88225e-221	7.18575e-217	1.78898	0.598	0.131
Hep6	LOC113809313	113809313	uncharacterized protein	6.79192e-226	8.29701e-222	1.80932	0.85	0.333
Hep6	MRP	113809945	Multidrug-Resistance like Protein 1	1.44159e-167	1.76104e-163	1.81896	0.626	0.186
Hep6	LOC113830028	113830028	neurofilament heavy polypeptide	5.83298e-85	7.12556e-81	1.82574	0.579	0.279
Hep6	LOC113804689	113804689	uncharacterized protein	1.0772e-266	1.31591e-262	1.82667	0.99	0.562
Hep6	LOC113812177	113812177	aldo-keto reductase family 1 member B1	9.991e-274	1.2205e-269	1.85021	0.926	0.396
Hep6	capt	113805456	adenylyl cyclase-associated protein 1	4.41356e-202	5.3916e-198	1.85322	0.718	0.216
Hep6	LOC113808104	113808104	histone-lysine N-methyltransferase, H3 lysine-79 specific	1.01106e-205	1.23511e-201	1.86275	0.783	0.267
Hep6	LOC113814442	113814442	uncharacterized protein	2.24007e-276	2.73647e-272	1.88076	0.829	0.221
Hep6	PMCA	113826424	plasma membrane calcium-transporting ATPase 3	2.80328e-301	3.42448e-297	1.884	0.957	0.331
Hep6	LOC113828339	113828339	cytochrome c oxidase subunit 6C-1	2.5683e-261	3.13743e-257	1.88921	0.903	0.351
Hep6	LOC113827566	113827566	protein argonaute-3	2.57039e-160	3.13998e-156	1.8993	0.539	0.143
Hep6	LOC113827259	113827259	carbonyl reductase [NADPH] 1	1.92559e-175	2.3523e-171	1.90505	0.685	0.231
Hep6	LOC113809215	113809215	prostamide/prostaglandin F synthase	1.22933e-156	1.50175e-152	1.91565	0.519	0.134
Hep6	Arpc1	113828827	Actin-related protein 2/3 complex, subunit 1A	1.12273e-194	1.37152e-190	1.93595	0.617	0.158
Hep6	LOC113807720	113807720	uncharacterized protein	2.11483e-128	2.58348e-124	1.93891	0.702	0.325
Hep6	LOC113824407	113824407	tubulin beta-4B chain	4.67562e-217	5.71173e-213	1.93973	0.711	0.199
Hep6	LOC113808348	113808348	macrosialin	3.20338e-269	3.91325e-265	1.94142	0.892	0.286
Hep6	Oda	113800562	Ornithine decarboxylase antizyme	1.26021e-292	1.53948e-291	1.96885	0.977	0.488
Hep6	Calr	113823527	calreticulin	1.24905e-108	1.52584e-104	1.98582	0.659	0.346
Hep6	LOC113822816	113822816	cytochrome P450 3A2	4.95514e-168	6.0532e-164	2.00194	0.536	0.137
Hep6	LOC113824426	113824426	uncharacterized protein	3.339e-304	4.07879e-300	2.01194	0.981	0.4
Hep6	LOC113813544	113813544	syntenin-1-like	2.81912e-217	3.44383e-213	2.01745	0.629	0.151
Hep6	LOC113825930	113825930	cytochrome c oxidase subunit 7A, mitochondrial	1.08336e-243	1.32343e-239	2.01776	0.782	0.239
Hep6	LOC113826864	113826864	annexin B10	4.7581e-186	5.81249e-182	2.02792	0.584	0.151
Hep6	Rab11	113816303	RAS oncogene family member Rab11	7.10985e-240	8.6854e-236	2.05582	0.727	0.196
Hep6	Rme-8	113800191	receptor mediated endocytosis 8	0	0	2.06401	0.916	0.266
Hep6	LOC113811253	113811253	protein D2	7.32162e-270	8.94409e-266	2.06907	0.919	0.444
Hep6	LOC113821020	113821020	ATPase H(+)-transporting accessory protein 2	3.78766e-221	4.627e-217	2.07666	0.611	0.14
Hep6	LOC138867771	138867771	uncharacterized protein	1.56146e-192	1.90748e-188	2.09959	0.533	0.12
Hep6	LOC113815249	113815249	metallothionein-1	1.9927e-240	2.43429e-236	2.10781	1	0.781
Hep6	cpb	113830011	F-actin-capping protein subunit beta	3.14553e-239	3.84258e-235	2.11117	0.662	0.156
Hep6	LOC113803528	113803528	uncharacterized protein	7.27502e-246	8.88717e-242	2.11922	0.835	0.304
Hep6	COX7B	113807280	Cytochrome c oxidase subunit 7B	5.20629e-292	6.36e-292	2.12696	0.899	0.321
Hep6	LOC113823401	113823401	microtubule-associated protein futsch	0	0	2.1287	0.929	0.255
Hep6	LOC113829053	113829053	di-N-acetylchitobiase	1.59494e-296	1.94838e-293	2.14268	0.902	0.326
Hep6	LOC113819882	113819882	bifunctional peptidase and arginyl-hydroxylase JMJD5	1.48232e-266	1.81081e-262	2.14399	0.763	0.203
Hep6	LManII	113827618	Lysosomal alpha-mannosidase II	9.82289e-204	1.19996e-199	2.1545	0.562	0.129
Hep6	Snx1	113810186	sorting nexin 1	3.70162e-257	4.5219e-253	2.15996	0.792	0.238
Hep6	LOC113802445	113802445	two pore calcium channel protein 1	4.57024e-205	5.58301e-201	2.19067	0.522	0.109
Hep6	Rab5	113824221	RAS oncogene family member Rab5	9.90532e-211	1.21003e-206	2.19098	0.555	0.121
Hep6	LOC113816049	113816049	regucalcin	1.80876e-244	2.20958e-240	2.19152	0.621	0.134
Hep6	Lamtor2	113825494	Late endosomal/lysosomal adaptor, MAPK and MTOR activator 2	2.03167e-228	2.48188e-224	2.19264	0.59	0.128
Hep6	LOC113813885	113813885	phosphatidylinositol 3,4,5-trisphosphate 3-phosphatase TPTE2	1.27003e-259	1.55146e-255	2.19725	0.656	0.141
Hep6	LOC113805182	113805182	membrane protein BRI3	3.875e-292	4.7337e-291	2.20735	0.827	0.24
Hep6	Gdi	113802507	GDP dissociation inhibitor	4.93495e-213	6.02854e-209	2.21119	0.555	0.121
Hep6	LOC113815875	113815875	synaptosomal-associated protein 25	1.13211e-205	1.38298e-201	2.223	0.53	0.113
Hep6	LOC113821256	113821256	glutathione S-transferase 1	8.54019e-282	1.04327e-277	2.22728	0.921	0.408
Hep6	LOC113809598	113809598	hematopoietic prostaglandin D synthase	1.57e-305	1.91929e-301	2.22776	0.975	0.495
Hep6	Rab1	113824259	RAS oncogene family member Rab1	1.57743e-258	1.92699e-254	2.25491	0.63	0.132
Hep6	LOC138860743	138860743	uncharacterized protein	1.6297e-231	1.99084e-227	2.2768	0.549	0.109
Hep6	Vha14-1	113810598	V-type proton ATPase subunit Vha14-1	1.12343e-298	1.37238e-294	2.28075	0.908	0.332
Hep6	LOC113822072	113822072	uncharacterized lncRNA	2.17085e-300	2.65192e-297	2.28964	0.779	0.178
Hep6	rush	113829394	rush hour	1.00029e-291	1.22195e-291	2.29077	0.744	0.172
Hep6	LOC113813026	113813026	actin-5C	1.06882e-294	1.30567e-291	2.29146	0.887	0.319
Hep6	LOC113812061	113812061	tetraspanin-3	0	0	2.31358	0.874	0.26
Hep6	LOC113821236	113821236	glutathione S-transferase 1	1.43862e-217	1.75742e-213	2.31536	0.868	0.474
Hep6	Ssk	113817276	smooth septate junction protein snakeskin	2.03017e-204	2.48006e-200	2.32287	0.578	0.144
Hep6	LOC113811226	113811226	uncharacterized protein	4.29721e-263	5.24947e-259	2.33041	0.601	0.117
Hep6	Arp3	113810170	Actin-related protein 3	3.19998e-238	3.9091e-234	2.33121	0.558	0.11
Hep6	LOC113801235	113801235	major facilitator superfamily domain-containing protein 12	5.42757e-293	6.63032e-292	2.35998	0.698	0.142
Hep6	LOC113824628	113824628	soluble scavenger receptor cysteine-rich domain-containing protein SSC5D	2.075e-304	2.53491e-300	2.37371	0.71	0.14
Hep6	LOC113817222	113817222	leucine-rich repeat-containing protein 15	1.87706e-236	2.29301e-232	2.38832	0.539	0.104
Hep6	LOC113828137	113828137	uncharacterized protein	4.37582e-209	5.3455e-205	2.39159	0.503	0.102
Hep6	LOC113820067	113820067	V-type proton ATPase subunit S1	2.30845e-292	2.82e-291	2.39425	0.71	0.155
Hep6	LOC113813104	113813104	uncharacterized protein	1.56285e-209	1.90918e-205	2.40147	0.516	0.107
Hep6	Mdh2	113811537	malate dehydrogenase 2	0	0	2.41872	0.749	0.152
Hep6	LOC113820990	113820990	ribonuclease kappa-B	0	0	2.44144	0.948	0.333
Hep6	LOC113809213	113809213	V-type proton ATPase subunit D	0	0	2.45207	0.828	0.184
Hep6	LOC138864700	138864700	uncharacterized lncRNA	1.35156e-275	1.65106e-271	2.45496	0.617	0.122
Hep6	fidipidine	113803551	coiled-coil domain-containing protein 93	2.11315e-257	2.58142e-253	2.45898	0.545	0.097
Hep6	LOC113822012	113822012	major facilitator superfamily domain-containing protein 8-like	1.53904e-248	1.88009e-244	2.46461	0.551	0.105
Hep6	LOC113821104	113821104	V-type proton ATPase 16 kDa proteolipid subunit c	0	0	2.48899	0.821	0.196
Hep6	LOC113811005	113811005	uncharacterized protein	0	0	2.49104	0.939	0.278
Hep6	LOC113811731	113811731	beta-hexosaminidase subunit alpha	0	0	2.49448	0.825	0.165
Hep6	LOC113821387	113821387	V-type proton ATPase 116 kDa subunit a 1	0	0	2.49497	0.879	0.213
Hep6	LOC113814912	113814912	Vacuolar H[+] ATPase M9.7 subunit a	1.3384e-250	1.63499e-246	2.49726	0.526	0.093
Hep6	LOC113825949	113825949	uncharacterized protein	0	0	2.55641	0.792	0.19
Hep6	LOC113823144	113823144	glutamine synthetase	1.87876e-291	2.29509e-292	2.56339	0.98	0.548
Hep6	LOC113823324	113823324	protein lifeguard 1	0	0	2.56517	0.949	0.302
Hep6	LOC113810660	113810660	uncharacterized protein	0	0	2.58696	0.91	0.241
Hep6	LOC113805733	113805733	uncharacterized protein	1.23647e-263	1.51048e-259	2.59676	0.636	0.14
Hep6	LOC113825727	113825727	retinol-binding protein pinta-like	0	0	2.60186	0.799	0.172
Hep6	LOC113815189	113815189	tubulin alpha-1 chain	0	0	2.60338	0.707	0.141
Hep6	VhaAC39-1	113814572	V-type proton ATPase subunit VhaAC39-1	0	0	2.61249	0.682	0.119
Hep6	LOC113824571	113824571	arylsulfatase B	0	0	2.67198	0.973	0.274
Hep6	LOC113814355	113814355	probable caffeoyl-CoA O-methyltransferase 2	3.3689e-284	4.11545e-280	2.67864	0.562	0.097
Hep6	LOC113811278	113811278	uncharacterized lncRNA	0	0	2.70081	0.663	0.125
Hep6	LOC113803866	113803866	uncharacterized protein	0	0	2.71881	0.983	0.349
Hep6	LOC113802702	113802702	uncharacterized protein	0	0	2.74024	0.893	0.193
Hep6	LOC138867259	138867259	uncharacterized protein	1.32081e-242	1.6135e-238	2.74433	0.895	0.472
Hep6	LOC113814946	113814946	V-type proton ATPase 16 kDa proteolipid subunit c	0	0	2.77578	0.923	0.241
Hep6	Ect3	113818220	Ectoderm-expressed 3	0	0	2.82643	0.947	0.339
Hep6	LOC113823457	113823457	hyaluronidase B	0	0	2.8291	0.951	0.313
Hep6	LOC113806449	113806449	mucin-7	0	0	2.85419	0.968	0.338
Hep6	LOC113820192	113820192	membrane progestin receptor gamma	0	0	2.88628	0.656	0.09
Hep6	LOC113826027	113826027	V-type proton ATPase 21 kDa proteolipid subunit c''	0	0	2.90083	0.893	0.191
Hep6	LOC113828523	113828523	UNC93-like protein MFSD11	0	0	2.97198	0.605	0.086
Hep6	LOC113801067	113801067	V-type proton ATPase catalytic subunit A	0	0	3.0011	0.701	0.108
Hep6	LOC113818979	113818979	esterase FE4	0	0	3.0279	0.715	0.115
Hep6	LOC138865453	138865453	uncharacterized protein	0	0	3.05193	0.97	0.288
Hep6	LOC113804776	113804776	uncharacterized protein	0	0	3.09199	0.503	0.06
Hep6	LOC113816845	113816845	carbonic anhydrase 1	0	0	3.09319	0.75	0.098
Hep6	LOC113810775	113810775	uncharacterized protein	0	0	3.11089	0.908	0.266
Hep6	LOC138865451	138865451	killer cell lectin-like receptor 5	1.34279e-230	1.64035e-226	3.38311	0.639	0.183
Hep6	LOC113823145	113823145	glutamine synthetase	3.37394e-279	4.12161e-275	3.42931	0.682	0.19
Hep6	LOC113802672	113802672	astacin	0	0	3.51077	0.675	0.095
Hep6	LOC113822815	113822815	uncharacterized protein	0	0	3.57814	0.955	0.184
Hep6	LOC138867258	138867258	platelet endothelial aggregation receptor 1-like	0	0	3.61662	0.987	0.636
Hep7	LOC113808808	113808808	procathepsin L-like	0	0	6.70634	0.645	0.041
Hep7	LOC138859445	138859445	chymotrypsin BI-like	0	0	6.60168	0.543	0.029
Hep7	LOC113812977	113812977	C-type lectin domain family 7 member A	0	0	6.47475	0.584	0.028
Hep7	LOC113805739	113805739	chymotrypsin BII-like	0	0	6.42317	0.645	0.03
Hep7	LOC113805736	113805736	chymotrypsin BII	0	0	6.41146	0.743	0.065
Hep7	LOC113804921	113804921	oplophorus-luciferin 2-monooxygenase non-catalytic subunit	0	0	6.2796	0.563	0.026
Hep7	LOC113824920	113824920	perlucin-like protein	0	0	6.23393	0.608	0.036
Hep7	LOC113805933	113805933	lysozyme	0	0	6.11366	0.878	0.106
Hep7	LOC113811913	113811913	uncharacterized protein	0	0	6.09714	0.824	0.086
Hep7	LOC138862967	138862967	alpha-N-acetylgalactosamine-specific lectin-like	0	0	6.08546	0.767	0.062
Hep7	LOC138864390	138864390	galactose-specific lectin nattectin-like	0	0	5.99279	0.543	0.027
Hep7	LOC113826331	113826331	astacin	0	0	5.9735	0.624	0.035
Hep7	LOC113811552	113811552	low-density lipoprotein receptor	0	0	5.9655	0.576	0.032
Hep7	LOC113830151	113830151	uncharacterized protein	0	0	5.92544	0.531	0.023
Hep7	LOC113802097	113802097	carboxypeptidase B	0	0	5.83808	0.588	0.041
Hep7	LOC113822657	113822657	uncharacterized protein	0	0	5.79887	0.645	0.049
Hep7	LOC113819415	113819415	uncharacterized protein	0	0	5.78642	0.502	0.023
Hep7	LOC113810054	113810054	uncharacterized protein	0	0	5.75775	0.502	0.023
Hep7	LOC113823213	113823213	agrin	0	0	5.72506	0.616	0.042
Hep7	LOC113816409	113816409	uncharacterized protein	0	0	5.66929	0.592	0.037
Hep7	LOC113827866	113827866	legumain	2.52794e-291	3.08814e-292	5.8416	0.608	0.049
Hep7	LOC113808797	113808797	procathepsin L	6.88517e-293	8.41092e-292	5.8667	0.62	0.053
Hep7	LOC113811914	113811914	uncharacterized protein	1.39063e-280	1.69879e-276	5.92623	0.588	0.049
Hep7	LOC113817260	113817260	chitinase-3-like protein 1	1.95698e-259	2.39064e-255	5.34347	0.596	0.056
Hep7	LOC113822677	113822677	small subunit ribosomal RNA	4.9467e-15	6.04288e-11	0.718504	1	0.995
Hep8	LOC113805576	113805576	calcium-activated chloride channel regulator 1	0	0	10.2715	0.593	0.002
Hep8	LOC113825869	113825869	golgin subfamily A member 6-like protein 25	0	0	10.2046	0.643	0.003
Hep8	LOC113807116	113807116	ryncolin-4	0	0	10.1062	0.626	0.002
Hep8	LOC113809104	113809104	paramyosin	0	0	9.45566	0.676	0.009
Hep8	LOC113803833	113803833	spondin-1	0	0	8.86098	0.786	0.007
Hep8	LOC113819830	113819830	RNA binding protein fox-1 homolog 1-like	0	0	8.62261	0.731	0.004
Hep8	LOC113818545	113818545	sushi, von Willebrand factor type A, EGF and pentraxin domain-containing protein 1	0	0	7.8545	0.511	0.007
Hep8	LOC113812009	113812009	connectin	0	0	7.66433	0.56	0.007
Hep8	LOC113809654	113809654	uncharacterized protein	0	0	7.6411	0.577	0.013
Hep8	LOC113807395	113807395	titin homolog	0	0	6.77668	0.698	0.014
Hep8	Zasp52	113802088	Z band alternatively spliced PDZ-motif protein 52	0	0	5.30919	0.753	0.033
Hep8	trol	113801960	terribly reduced optic lobes	3.50329e-265	4.27962e-261	4.97579	0.758	0.072
Hep8	LOC113809546	113809546	uncharacterized protein	1.18997e-259	1.45367e-255	6.07142	0.505	0.029
Hep8	LOC138864434	138864434	spermidine/spermine N(1)-acetyltransferase-like protein 1	2.6812e-246	3.27535e-242	4.85101	0.758	0.077
Hep8	LOC113815287	113815287	cytokine receptor	2.23339e-208	2.72831e-204	3.95326	0.522	0.039
Hep8	LOC113806947	113806947	uncharacterized protein	3.42703e-199	4.18645e-195	4.38065	0.61	0.059
Hep8	Ptp99A	113821198	Protein tyrosine phosphatase 99A	2.74034e-184	3.3476e-180	4.4804	0.599	0.063
Hep8	Fas2	113812800	fasciclin 2	2.06296e-178	2.52011e-174	4.35557	0.621	0.069
Hep8	LOC113823000	113823000	Muscle-specific protein 300 kDa	1.02226e-149	1.24879e-145	4.34247	0.604	0.078
Hep8	LOC113823536	113823536	protein Shroom	3.27783e-91	4.0042e-87	3.32132	0.516	0.088
Hep8	heph	113820296	polypyrimidine tract-binding protein 1 heph	1.3694e-87	1.67286e-83	2.6675	0.615	0.126
Hep8	heca	113804330	hdc homolog, cell cycle regulator	1.6872e-76	2.06109e-72	1.85285	0.984	0.491
Hep8	LOC113820940	113820940	tropomyosin	9.29729e-76	1.13576e-71	3.77188	0.67	0.196
Hep8	LOC113807065	113807065	syndecan	1.10823e-67	1.35382e-63	1.25306	0.604	0.13
Hep8	pum	113811236	pumilio	1.12674e-59	1.37642e-55	2.445	0.505	0.118
Hep8	zip	113830103	myosin heavy chain 10	3.79217e-26	4.63252e-22	2.10956	0.56	0.258
Hep8	LOC113823695	113823695	uncharacterized protein	2.14205e-25	2.61673e-21	1.28557	0.742	0.4
Hep8	LOC113830028	113830028	neurofilament heavy polypeptide	5.92516e-23	7.23817e-19	1.12394	0.621	0.292
Hep8	LOC113822677	113822677	small subunit ribosomal RNA	5.92407e-17	7.23684e-13	0.716129	1	0.995
Hep9	LOC138865145	138865145	uncharacterized protein	0	0	13.6594	0.929	0.001
Hep9	LOC113822866	113822866	gamma-aminobutyric acid type B receptor subunit 2-like	0	0	13.1385	0.607	0
Hep9	LOC138865146	138865146	nucleolar protein 58-like	0	0	12.7647	0.929	0.001
Hep9	LOC113808597	113808597	uncharacterized protein	0	0	12.7443	0.929	0.001
Hep9	LOC113805280	113805280	uncharacterized protein	0	0	12.3438	0.857	0.002
Hep9	LOC113816185	113816185	uncharacterized protein	0	0	11.615	0.607	0.001
Hep9	LOC113820760	113820760	enolase-phosphatase E1	0	0	10.9443	0.929	0.003
Hep9	LOC113826083	113826083	olfactory receptor 1J1-like	0	0	10.4976	0.607	0.001
Hep9	LOC113826282	113826282	tetra-peptide repeat homeobox protein 1	0	0	10.1493	0.714	0.004
Hep9	LOC138865243	138865243	uncharacterized lncRNA	0	0	9.89508	0.536	0.001
Hep9	LOC138862712	138862712	uncharacterized lncRNA	0	0	9.87304	0.857	0.006
Hep9	LOC113814470	113814470	uncharacterized protein	0	0	9.84763	0.857	0.002
Hep9	LOC113827841	113827841	vascular endothelial growth factor 1	0	0	9.63383	0.75	0.003
Hep9	LOC138859728	138859728	uncharacterized lncRNA	0	0	9.54786	0.536	0.001
Hep9	LOC113807145	113807145	uncharacterized protein	0	0	9.43809	0.679	0.002
Hep9	Su(H)	113820941	recombining binding protein suppressor of hairless	0	0	9.43809	0.857	0.002
Hep9	LOC113814303	113814303	CUGBP Elav-like family member 4	0	0	9.09045	0.929	0.012
Hep9	LOC113826286	113826286	putative protein FAM47C	0	0	7.48944	0.571	0.002
Hep9	sdk	113825591	sidekick cell adhesion molecule	0	0	7.07183	0.857	0.009
Hep9	LOC113808313	113808313	uncharacterized protein	0	0	6.90225	0.536	0.004
Hep9	LOC113828644	113828644	regulator of G-protein signaling 7-like	4.71286e-292	5.75722e-292	7.00616	0.571	0.005
Hep9	LOC113814188	113814188	1-aminocyclopropane-1-carboxylate synthase-like protein 1	1.57549e-291	1.92462e-291	9.78693	0.536	0.004
Hep9	LOC113800301	113800301	probable G-protein coupled receptor Mth-like 2	9.50402e-292	1.16101e-287	7.40198	0.714	0.009
Hep9	LOC113826053	113826053	protein phosphatase 1 regulatory subunit 16A	3.24026e-277	3.9583e-273	7.72962	0.786	0.012
Hep9	LOC113801284	113801284	NADPH oxidase 5	3.18399e-269	3.88956e-265	7.05107	0.536	0.005
Hep9	LOC113813388	113813388	nuclear factor interleukin-3-regulated protein-like	7.68718e-216	9.39066e-212	6.79394	0.607	0.009
Hep9	Ser	113821858	protein serrate	1.0822e-195	1.32202e-191	6.47449	0.571	0.009
Hep9	Rab3	113822611	RAS oncogene family member Rab3	6.04222e-192	7.38117e-188	6.01741	0.607	0.01
Hep9	LOC113827173	113827173	supervillin	2.53003e-169	3.09069e-165	5.59561	0.893	0.026
Hep9	LOC113829220	113829220	uncharacterized protein	2.38012e-168	2.90756e-164	6.67308	0.714	0.017
Hep9	LOC113807612	113807612	carboxypeptidase B	1.87344e-156	2.2886e-152	6.0889	0.607	0.013
Hep9	LOC113816979	113816979	abnormal cell migration protein 10	8.38606e-134	1.02444e-129	5.96442	0.75	0.024
Hep9	LOC113808828	113808828	kielin/chordin-like protein	1.41885e-119	1.73327e-115	6.12143	0.714	0.024
Hep9	LOC113808602	113808602	uncharacterized protein	5.92444e-108	7.23729e-104	5.21684	0.821	0.036
Hep9	by	113822306	focal adhesion protein tensin	7.86619e-103	9.60934e-99	6.382	1	0.061
Hep9	Pde11	113813671	Phosphodiesterase 11	3.60929e-100	4.40911e-96	5.50227	0.857	0.044
Hep9	tty	113811592	tweety	9.04731e-95	1.10522e-90	4.86009	0.571	0.019
Hep9	LOC113813574	113813574	uncharacterized protein	1.30458e-91	1.59368e-87	4.97593	0.643	0.025
Hep9	LOC113823751	113823751	anionic trypsin	1.43977e-91	1.75883e-87	7.40065	0.536	0.017
Hep9	LOC113823388	113823388	cyclic AMP response element-binding protein A	1.50069e-83	1.83324e-79	5.3206	0.679	0.032
Hep9	LOC113818090	113818090	uncharacterized protein	1.7805e-75	2.17506e-71	4.75203	0.786	0.048
Hep9	fabp	113815521	fatty acid binding protein	8.34189e-72	1.01905e-67	5.69441	0.643	0.033
Hep9	LOC113824071	113824071	innexin inx2	6.43516e-70	7.86119e-66	3.99838	0.821	0.054
Hep9	Ptpmeg	113805673	protein tyrosine phosphatase Meg	5.02967e-68	6.14424e-64	4.25742	0.714	0.042
Hep9	LOC113818642	113818642	endoribonuclease CG2145	1.35545e-67	1.65582e-63	4.94378	0.536	0.024
Hep9	Pka-R1	113814019	protein kinase, cAMP-dependent, regulatory subunit type 1	6.06867e-65	7.41349e-61	4.08248	0.786	0.054
Hep9	LOC113809420	113809420	rap1 GTPase-activating protein 1	3.26825e-64	3.9925e-60	5.11611	0.929	0.086
Hep9	LOC138864434	138864434	spermidine/spermine N(1)-acetyltransferase-like protein 1	5.69174e-60	6.95303e-56	4.07892	0.929	0.086
Hep9	Ldh	113809991	Lactate dehydrogenase	5.34271e-57	6.52665e-53	4.33133	0.571	0.032
Hep9	sigmar	113823947	Tumor necrosis factor alpha-induced protein 8-like protein sigmar	2.2802e-55	2.78549e-51	5.14428	0.643	0.044
Hep9	tou	113825830	bromodomain adjacent to zinc finger domain 2B toutatis	1.00247e-52	1.22461e-48	4.17757	0.821	0.074
Hep9	p24-1	113809019	transmembrane emp24 domain-containing protein	1.47224e-52	1.79849e-48	4.48427	0.643	0.045
Hep9	LOC113806947	113806947	uncharacterized protein	4.18779e-48	5.1158e-44	4.08414	0.75	0.067
Hep9	LOC138859289	138859289	glutamic acid-rich protein-like	1.42077e-44	1.73562e-40	3.97713	0.786	0.081
Hep9	Tomosyn	113827136	syntaxin-binding protein tomosyn	2.35073e-44	2.87165e-40	3.90959	0.893	0.107
Hep9	LOC113807065	113807065	syndecan	1.13372e-43	1.38495e-39	3.20346	1	0.135
Hep9	Fas2	113812800	fasciclin 2	7.50776e-42	9.17148e-38	3.53137	0.75	0.077
Hep9	LOC113823000	113823000	Muscle-specific protein 300 kDa	4.36573e-41	5.33318e-37	3.53841	0.786	0.085
Hep9	LOC113822817	113822817	uncharacterized protein	4.06182e-38	4.96192e-34	5.05698	0.571	0.05
Hep9	Itpr	113805298	Inositol 1,4,5,-trisphosphate receptor	2.25209e-35	2.75115e-31	3.18034	0.714	0.078
Hep9	Lrch	113821715	Leucine-rich-repeats and calponin homology domain protein	5.12046e-35	6.25515e-31	3.39627	0.643	0.064
Hep9	LOC113810872	113810872	tetraspanin-1	4.96032e-33	6.05953e-29	2.53555	0.786	0.097
Hep9	LOC113802432	113802432	fap1 adhesin-like	1.229e-32	1.50135e-28	3.46642	0.75	0.098
Hep9	krz	113804686	beta-arrestin protein kurtz	7.76764e-31	9.48895e-27	3.56573	0.536	0.051
Hep9	LOC113829247	113829247	EF-hand domain-containing protein D2 homolog	1.99531e-28	2.43747e-24	2.51971	0.571	0.059
Hep9	LOC113800506	113800506	tyrosine-protein phosphatase 10D	4.86634e-28	5.94472e-24	3.03001	0.536	0.054
Hep9	LOC113804610	113804610	uncharacterized protein	6.40534e-28	7.82477e-24	2.20641	0.643	0.077
Hep9	Xbp1	113823509	X box binding protein 1	1.40167e-27	1.71228e-23	4.06654	0.536	0.06
Hep9	LOC113814557	113814557	receptor-type tyrosine-protein phosphatase kappa-like	1.4868e-26	1.81627e-22	3.0237	0.536	0.057
Hep9	LOC113824907	113824907	GATA-binding factor 6-A	1.62589e-26	1.98618e-22	3.14104	0.679	0.095
Hep9	MED16	113811915	mediator complex subunit 16	4.47091e-25	5.46167e-21	2.0388	0.607	0.074
Hep9	LOC113811220	113811220	ras-related C3 botulinum toxin substrate 1	2.29585e-24	2.80461e-20	2.64535	0.679	0.096
Hep9	LOC113822867	113822867	3',5'-cyclic-AMP phosphodiesterase	2.88783e-23	3.52778e-19	3.02667	0.536	0.065
Hep9	LOC113824690	113824690	uncharacterized protein	2.98282e-23	3.64381e-19	3.02169	0.571	0.074
Hep9	LOC113828374	113828374	glyceraldehyde-3-phosphate dehydrogenase	2.13342e-21	2.60619e-17	2.67302	0.679	0.111
Hep9	LOC113819550	113819550	putative polypeptide N-acetylgalactosaminyltransferase 9	6.95151e-21	8.49196e-17	3.06326	0.679	0.119
Hep9	Galphao	113801958	G protein alpha o subunit	2.52483e-20	3.08433e-16	2.46737	0.571	0.08
Hep9	LOC113812135	113812135	trio Rho guanine nucleotide exchange factor	6.36883e-20	7.78016e-16	2.90132	0.607	0.098
Hep9	LOC113806762	113806762	WASH complex subunit 2	3.5429e-19	4.32801e-15	2.82014	0.714	0.142
Hep9	LOC113819995	113819995	heterogeneous nuclear ribonucleoprotein H3	3.13872e-18	3.83426e-14	2.33925	0.714	0.138
Hep9	LOC113823695	113823695	uncharacterized protein	2.67194e-17	3.26404e-13	2.779	1	0.404
Hep9	LOC113817372	113817372	heat shock cognate 70 kDa protein	5.11922e-17	6.25364e-13	2.43265	0.821	0.216
Hep9	LOC113823669	113823669	uncharacterized protein	5.50109e-17	6.72013e-13	2.48487	0.643	0.123
Hep9	Hsc70-3	113818927	heat shock protein 70 cognate 3	7.558e-16	9.23285e-12	3.59689	0.643	0.142
Hep9	Pdi	113829528	protein disulfide isomerase	1.8853e-15	2.30309e-11	2.74461	0.571	0.11
Hep9	LOC113818108	113818108	cyclic AMP-responsive element-binding protein 3-like protein 2	2.14816e-15	2.6242e-11	2.64806	0.75	0.194
Hep9	LOC113809416	113809416	CCHC-type zinc finger nucleic acid binding protein	1.80286e-14	2.20237e-10	2.38509	0.571	0.111
Hep9	heca	113804330	hdc homolog, cell cycle regulator	2.87405e-11	3.51094e-07	0.964085	1	0.498
Hep9	LOC113820946	113820946	elongation factor 1-alpha	1.46889e-10	1.7944e-06	2.28575	0.857	0.458
Hep9	LOC113819611	113819611	receptor-type guanylate cyclase Gyc76C-like	3.22346e-10	3.93778e-06	1.92118	0.536	0.13
Hep9	Arf1	113812468	ADP-ribosylation factor 1	4.88397e-10	5.96625e-06	2.08529	0.607	0.174
Hep9	LOC113808002	113808002	muscleblind-like protein 1	8.90515e-09	0.000108785	1.41803	0.536	0.138
Hep9	LOC113806043	113806043	heat shock protein HSP 90-alpha	5.00693e-08	0.000611646	2.63818	0.607	0.211
Hep9	LOC113830028	113830028	neurofilament heavy polypeptide	3.46931e-07	0.00423811	1.29937	0.714	0.296
Hep9	14-3-3zeta	113803691	tyrosine 3-monooxygenase/tryptophan 5-monooxygenase activation protein zeta	4.05284e-06	0.0495094	1.49276	0.571	0.213

## Sheet: Table S3
Supplementary Table 3: Over-represented GO pathways for hepatopancreas single-cell transcriptomic clusters of the L. vannamei (n = 8) hepatopancreas atlas. The analysis included significantly increased genes (adjusted P < 0.05) with an average log2FC > 0.25 and expressed in at least 50% of cells in the cluster. Over-representation analysis (ORA) was conducted using clusterProfiler (version 4.1 6.…
Cluster	Ontology	ID	Description	GeneRatio	BgRatio	RichFactor	FoldEnrichment	zScore	pvalue	p.adjust	qvalue	Count	geneID
Hep1	MF	GO:0004364	glutathione transferase activity (GO:0004364)	0.14	27/12061	0.148148	63.8148	15.7618	3.93075e-07	2.67291e-05	1.53092e-05	4	LOC113809596/LOC113809598/LOC113817634/LOC113821236
Hep1	MF	GO:0015078	proton transmembrane transporter activity (GO:0015078)	0.14	49/12061	0.0816327	35.1633	11.5589	4.58197e-06	0.000155787	8.92278e-05	4	ATPsynC/LOC113809108/Vha13/Vha14-1
Hep1	MF	GO:0016765	transferase activity, transferring alkyl or aryl (other than methyl) groups (GO:0016765)	0.14	56/12061	0.0714286	30.7679	10.7703	7.85478e-06	0.000178042	0.000101974	4	LOC113809596/LOC113809598/LOC113817634/LOC113821236
Hep1	BP	GO:0006749	glutathione metabolic process (GO:0006749)	0.15	34/10052	0.117647	43.7996	12.9728	1.81196e-06	0.000235555	0.000116347	4	LOC113809596/LOC113809598/LOC113817634/LOC113821236
Hep1	BP	GO:0006123	mitochondrial electron transport, cytochrome c to oxygen (GO:0006123)	0.11	16/10052	0.1875	69.8056	14.2938	9.45622e-06	0.000528935	0.000261255	3	COX5A/LOC113810752/LOC113829340
Hep1	BP	GO:0009145	purine nucleoside triphosphate biosynthetic process (GO:0009145)	0.11	19/10052	0.157895	58.7836	13.0831	1.62749e-05	0.000528935	0.000261255	3	ATPsynC/LOC113809108/awd
Hep1	BP	GO:0009206	purine ribonucleoside triphosphate biosynthetic process (GO:0009206)	0.11	19/10052	0.157895	58.7836	13.0831	1.62749e-05	0.000528935	0.000261255	3	ATPsynC/LOC113809108/awd
Hep1	BP	GO:0009201	ribonucleoside triphosphate biosynthetic process (GO:0009201)	0.11	21/10052	0.142857	53.1852	12.4231	2.22582e-05	0.000548462	0.0002709	3	ATPsynC/LOC113809108/awd
Hep1	BP	GO:0009142	nucleoside triphosphate biosynthetic process (GO:0009142)	0.11	22/10052	0.136364	50.7677	12.127	2.57266e-05	0.000548462	0.0002709	3	ATPsynC/LOC113809108/awd
Hep1	BP	GO:0009205	purine ribonucleoside triphosphate metabolic process (GO:0009205)	0.11	23/10052	0.130435	48.5604	11.8502	2.95326e-05	0.000548462	0.0002709	3	ATPsynC/LOC113809108/awd
Hep1	BP	GO:0009144	purine nucleoside triphosphate metabolic process (GO:0009144)	0.11	25/10052	0.12	44.6756	11.3466	3.82169e-05	0.000552021	0.000272658	3	ATPsynC/LOC113809108/awd
Hep1	BP	GO:0009199	ribonucleoside triphosphate metabolic process (GO:0009199)	0.11	25/10052	0.12	44.6756	11.3466	3.82169e-05	0.000552021	0.000272658	3	ATPsynC/LOC113809108/awd
Hep1	BP	GO:0009141	nucleoside triphosphate metabolic process (GO:0009141)	0.11	31/10052	0.0967742	36.0287	10.1366	7.38907e-05	0.000960579	0.000474456	3	ATPsynC/LOC113809108/awd
Hep1	BP	GO:0019646	aerobic electron transport chain (GO:0019646)	0.11	38/10052	0.0789474	29.3918	9.09967	0.000136947	0.00159815	0.000789372	3	COX5A/LOC113810752/LOC113829340
Hep1	BP	GO:0042775	mitochondrial ATP synthesis coupled electron transport (GO:0042775)	0.11	40/10052	0.075	27.9222	8.8537	0.000159815	0.00159815	0.000789372	3	COX5A/LOC113810752/LOC113829340
Hep1	BP	GO:1902600	proton transmembrane transport (GO:1902600)	0.11	40/10052	0.075	27.9222	8.8537	0.000159815	0.00159815	0.000789372	3	ATPsynC/Vha13/Vha14-1
Hep1	BP	GO:0042773	ATP synthesis coupled electron transport (GO:0042773)	0.11	45/10052	0.0666667	24.8198	8.31067	0.000227487	0.00211238	0.00104336	3	COX5A/LOC113810752/LOC113829340
Hep1	BP	GO:0006119	oxidative phosphorylation (GO:0006119)	0.11	50/10052	0.06	22.3378	7.84938	0.000311419	0.00268362	0.00132551	3	COX5A/LOC113810752/LOC113829340
Hep1	BP	GO:0022904	respiratory electron transport chain (GO:0022904)	0.11	51/10052	0.0588235	21.8998	7.76514	0.000330291	0.00268362	0.00132551	3	COX5A/LOC113810752/LOC113829340
Hep1	CC	GO:0016469	proton-transporting two-sector ATPase complex (GO:0016469)	0.11	14/11008	0.142857	87.3651	13.0857	0.000227161	0.00306667	0.00107603	2	Vha13/Vha14-1
Hep1	CC	GO:0033176	proton-transporting V-type ATPase complex (GO:0033176)	0.11	14/11008	0.142857	87.3651	13.0857	0.000227161	0.00306667	0.00107603	2	Vha13/Vha14-1
Hep1	BP	GO:0022900	electron transport chain (GO:0022900)	0.11	57/10052	0.0526316	19.5945	7.30594	0.000459118	0.0035109	0.00173413	3	COX5A/LOC113810752/LOC113829340
Hep1	MF	GO:0005504	fatty acid binding (GO:0005504)	0.07	11/12061	0.181818	78.3182	12.3751	0.000282185	0.00383772	0.00219807	2	LOC113803442/LOC113825012
Hep1	MF	GO:0033293	monocarboxylic acid binding (GO:0033293)	0.07	11/12061	0.181818	78.3182	12.3751	0.000282185	0.00383772	0.00219807	2	LOC113803442/LOC113825012
Hep1	BP	GO:0015986	proton motive force-driven ATP synthesis (GO:0015986)	0.07	14/10052	0.142857	53.1852	10.1399	0.000619831	0.00447656	0.00221109	2	ATPsynC/LOC113809108
Hep1	MF	GO:0042625	ATPase-coupled ion transmembrane transporter activity (GO:0042625)	0.07	15/12061	0.133333	57.4333	10.5493	0.00053563	0.00455286	0.00260767	2	Vha13/Vha14-1
Hep1	MF	GO:0044769	ATPase activity, coupled to transmembrane movement of ions, rotational mechanism (GO:0044769)	0.07	15/12061	0.133333	57.4333	10.5493	0.00053563	0.00455286	0.00260767	2	Vha13/Vha14-1
Hep1	MF	GO:0046961	proton-transporting ATPase activity, rotational mechanism (GO:0046961)	0.07	15/12061	0.133333	57.4333	10.5493	0.00053563	0.00455286	0.00260767	2	Vha13/Vha14-1
Hep1	BP	GO:0009152	purine ribonucleotide biosynthetic process (GO:0009152)	0.11	67/10052	0.0447761	16.67	6.67846	0.000738354	0.0047993	0.0023705	3	ATPsynC/LOC113809108/awd
Hep1	BP	GO:0006754	ATP biosynthetic process (GO:0006754)	0.07	15/10052	0.133333	49.6395	9.78311	0.000714005	0.0047993	0.0023705	2	ATPsynC/LOC113809108
Hep1	BP	GO:0009060	aerobic respiration (GO:0009060)	0.11	70/10052	0.0428571	15.9556	6.51609	0.000839187	0.00519497	0.00256594	3	COX5A/LOC113810752/LOC113829340
Hep1	BP	GO:0009260	ribonucleotide biosynthetic process (GO:0009260)	0.11	75/10052	0.04	14.8919	6.26665	0.00102598	0.00600667	0.00296686	3	ATPsynC/LOC113809108/awd
Hep1	BP	GO:0045333	cellular respiration (GO:0045333)	0.11	76/10052	0.0394737	14.6959	6.21962	0.00106623	0.00600667	0.00296686	3	COX5A/LOC113810752/LOC113829340
Hep1	BP	GO:0046390	ribose phosphate biosynthetic process (GO:0046390)	0.11	78/10052	0.0384615	14.3191	6.12818	0.00114972	0.00600667	0.00296686	3	ATPsynC/LOC113809108/awd
Hep1	BP	GO:0046034	ATP metabolic process (GO:0046034)	0.07	19/10052	0.105263	39.1891	8.64659	0.00115513	0.00600667	0.00296686	2	ATPsynC/LOC113809108
Hep1	BP	GO:0015908	fatty acid transport (GO:0015908)	0.07	20/10052	0.1	37.2296	8.41646	0.00128135	0.00640677	0.00316448	2	LOC113803442/LOC113825012
Hep1	BP	GO:0006164	purine nucleotide biosynthetic process (GO:0006164)	0.11	84/10052	0.0357143	13.2963	5.87292	0.00142465	0.00685942	0.00338806	3	ATPsynC/LOC113809108/awd
Hep1	BP	GO:0015980	energy derivation by oxidation of organic compounds (GO:0015980)	0.11	89/10052	0.0337079	12.5493	5.67937	0.00168287	0.00781331	0.00385921	3	COX5A/LOC113810752/LOC113829340
Hep1	BP	GO:0072522	purine-containing compound biosynthetic process (GO:0072522)	0.11	94/10052	0.0319149	11.8818	5.50076	0.00196869	0.00882518	0.004359	3	ATPsynC/LOC113809108/awd
Hep1	BP	GO:0009150	purine ribonucleotide metabolic process (GO:0009150)	0.11	100/10052	0.03	11.1689	5.3035	0.00234957	0.00952221	0.00470328	3	ATPsynC/LOC113809108/awd
Hep1	BP	GO:0009165	nucleotide biosynthetic process (GO:0009165)	0.11	100/10052	0.03	11.1689	5.3035	0.00234957	0.00952221	0.00470328	3	ATPsynC/LOC113809108/awd
Hep1	BP	GO:1901293	nucleoside phosphate biosynthetic process (GO:1901293)	0.11	101/10052	0.029703	11.0583	5.27226	0.00241718	0.00952221	0.00470328	3	ATPsynC/LOC113809108/awd
Hep1	BP	GO:0015718	monocarboxylic acid transport (GO:0015718)	0.07	27/10052	0.0740741	27.5775	7.17626	0.00233987	0.00952221	0.00470328	2	LOC113803442/LOC113825012
Hep1	BP	GO:0009259	ribonucleotide metabolic process (GO:0009259)	0.11	108/10052	0.0277778	10.3416	5.06518	0.00292442	0.0111816	0.00552289	3	ATPsynC/LOC113809108/awd
Hep1	BP	GO:0019693	ribose phosphate metabolic process (GO:0019693)	0.11	113/10052	0.0265487	9.88397	4.92855	0.00332408	0.0120036	0.00592891	3	ATPsynC/LOC113809108/awd
Hep1	BP	GO:0000413	protein peptidyl-prolyl isomerization (GO:0000413)	0.07	32/10052	0.0625	23.2685	6.54752	0.00327925	0.0120036	0.00592891	2	LOC113806297/LOC113817924
Hep1	MF	GO:0019829	ATPase-coupled monoatomic cation transmembrane transporter activity (GO:0019829)	0.07	26/12061	0.0769231	33.1346	7.91229	0.00163193	0.0123302	0.00706217	2	Vha13/Vha14-1
Hep1	CC	GO:0005840	ribosome (GO:0005840)	0.17	158/11008	0.0189873	11.6118	5.4372	0.00202069	0.0136397	0.00478584	3	Ip259/LOC113824162/LOC113828345
Hep1	CC	GO:0022627	cytosolic small ribosomal subunit (GO:0022627)	0.11	39/11008	0.0512821	31.3618	7.68685	0.0018055	0.0136397	0.00478584	2	LOC113824162/LOC113828345
Hep1	MF	GO:0022890	inorganic cation transmembrane transporter activity (GO:0022890)	0.14	243/12061	0.0164609	7.09053	4.6265	0.0022498	0.0152986	0.00876236	4	ATPsynC/LOC113809108/Vha13/Vha14-1
Hep1	BP	GO:0006091	generation of precursor metabolites and energy (GO:0006091)	0.11	130/10052	0.0230769	8.59145	4.52107	0.00492752	0.0173129	0.00855131	3	COX5A/LOC113810752/LOC113829340
Hep1	MF	GO:0008324	monoatomic cation transmembrane transporter activity (GO:0008324)	0.14	266/12061	0.0150376	6.47744	4.35748	0.00312083	0.0179578	0.0102854	4	ATPsynC/LOC113809108/Vha13/Vha14-1
Hep1	MF	GO:0031406	carboxylic acid binding (GO:0031406)	0.07	40/12061	0.05	21.5375	6.27586	0.00383884	0.0179578	0.0102854	2	LOC113803442/LOC113825012
Hep1	MF	GO:0043177	organic acid binding (GO:0043177)	0.07	40/12061	0.05	21.5375	6.27586	0.00383884	0.0179578	0.0102854	2	LOC113803442/LOC113825012
Hep1	MF	GO:1901681	sulfur compound binding (GO:1901681)	0.07	40/12061	0.05	21.5375	6.27586	0.00383884	0.0179578	0.0102854	2	Acbp1/LOC113821440
Hep1	MF	GO:0003755	peptidyl-prolyl cis-trans isomerase activity (GO:0003755)	0.07	41/12061	0.0487805	21.0122	6.19156	0.00402993	0.0179578	0.0102854	2	LOC113806297/LOC113817924
Hep1	MF	GO:0016859	cis-trans isomerase activity (GO:0016859)	0.07	42/12061	0.047619	20.5119	6.11021	0.00422537	0.0179578	0.0102854	2	LOC113806297/LOC113817924
Hep1	BP	GO:0006163	purine nucleotide metabolic process (GO:0006163)	0.11	133/10052	0.0225564	8.39766	4.45688	0.00525122	0.0179647	0.00887325	3	ATPsynC/LOC113809108/awd
Hep1	MF	GO:0003735	structural constituent of ribosome (GO:0003735)	0.11	146/12061	0.0205479	8.85103	4.60385	0.00456055	0.0182422	0.0104483	3	Ip259/LOC113824162/LOC113828345
Hep1	CC	GO:1904949	ATPase complex (GO:1904949)	0.11	55/11008	0.0363636	22.2384	6.39011	0.00356273	0.0184009	0.00645647	2	Vha13/Vha14-1
Hep1	CC	GO:0015935	small ribosomal subunit (GO:0015935)	0.11	59/11008	0.0338983	20.7307	6.14969	0.0040891	0.0184009	0.00645647	2	LOC113824162/LOC113828345
Hep1	BP	GO:0018208	peptidyl-proline modification (GO:0018208)	0.07	45/10052	0.0444444	16.5465	5.42415	0.00640624	0.0213541	0.0105474	2	LOC113806297/LOC113817924
Hep1	MF	GO:0015318	inorganic molecular entity transmembrane transporter activity (GO:0015318)	0.14	326/12061	0.0122699	5.28528	3.78366	0.00642599	0.0229983	0.0131724	4	ATPsynC/LOC113809108/Vha13/Vha14-1
Hep1	MF	GO:0008289	lipid binding (GO:0008289)	0.11	165/12061	0.0181818	7.83182	4.2623	0.00640753	0.0229983	0.0131724	3	Acbp1/LOC113803442/LOC113825012
Hep1	BP	GO:0072521	purine-containing compound metabolic process (GO:0072521)	0.11	151/10052	0.0198675	7.39662	4.11002	0.00746262	0.0242535	0.0119795	3	ATPsynC/LOC113809108/awd
Hep1	BP	GO:0009117	nucleotide metabolic process (GO:0009117)	0.11	153/10052	0.0196078	7.29993	4.07502	0.00773753	0.0245336	0.0121178	3	ATPsynC/LOC113809108/awd
Hep1	BP	GO:0006753	nucleoside phosphate metabolic process (GO:0006753)	0.11	158/10052	0.0189873	7.06892	3.99023	0.00845097	0.0261578	0.01292	3	ATPsynC/LOC113809108/awd
Hep1	CC	GO:0022626	cytosolic ribosome (GO:0022626)	0.11	82/11008	0.0243902	14.916	5.11873	0.00776241	0.0268191	0.00941022	2	LOC113824162/LOC113828345
Hep1	CC	GO:0005743	mitochondrial inner membrane (GO:0005743)	0.11	83/11008	0.0240964	14.7363	5.08358	0.0079464	0.0268191	0.00941022	2	COX5A/LOC113829340
Hep1	BP	GO:0006812	monoatomic cation transport (GO:0006812)	0.15	311/10052	0.0128617	4.78838	3.52189	0.00898951	0.0271776	0.0134237	4	ATPsynC/LOC113821440/Vha13/Vha14-1
Hep1	CC	GO:0019866	organelle inner membrane (GO:0019866)	0.11	89/11008	0.0224719	13.7428	4.88474	0.00909152	0.0272746	0.00957002	2	COX5A/LOC113829340
Hep1	MF	GO:0042626	ATPase-coupled transmembrane transporter activity (GO:0042626)	0.07	62/12061	0.0322581	13.8952	4.91039	0.00901848	0.0306628	0.0175623	2	Vha13/Vha14-1
Hep1	BP	GO:0006412	translation (GO:0006412)	0.15	328/10052	0.0121951	4.5402	3.38288	0.010792	0.0318855	0.0157491	4	Ip259/LOC113820946/LOC113824162/LOC113828345
Hep1	BP	GO:0043043	peptide biosynthetic process (GO:0043043)	0.15	333/10052	0.012012	4.47203	3.34379	0.0113639	0.032829	0.0162151	4	Ip259/LOC113820946/LOC113824162/LOC113828345
Hep1	CC	GO:0098796	membrane protein complex (GO:0098796)	0.17	331/11008	0.00906344	5.5428	3.39613	0.0157217	0.0385897	0.0135402	3	COX6B/Vha13/Vha14-1
Hep1	CC	GO:0031966	mitochondrial membrane (GO:0031966)	0.11	115/11008	0.0173913	10.6357	4.20371	0.0148415	0.0385897	0.0135402	2	COX5A/LOC113829340
Hep1	BP	GO:0055086	nucleobase-containing small molecule metabolic process (GO:0055086)	0.11	192/10052	0.015625	5.81713	3.4974	0.0143237	0.04048	0.0199942	3	ATPsynC/LOC113809108/awd
Hep1	CC	GO:0005740	mitochondrial envelope (GO:0005740)	0.11	134/11008	0.0149254	9.12769	3.83087	0.0198101	0.0423045	0.0148437	2	COX5A/LOC113829340
Hep1	CC	GO:0044391	ribosomal subunit (GO:0044391)	0.11	136/11008	0.0147059	8.99346	3.79596	0.0203689	0.0423045	0.0148437	2	LOC113824162/LOC113828345
Hep1	MF	GO:0015399	primary active transmembrane transporter activity (GO:0015399)	0.07	77/12061	0.025974	11.1883	4.32626	0.0136591	0.0442294	0.0253327	2	Vha13/Vha14-1
Hep1	MF	GO:0022853	active monoatomic ion transmembrane transporter activity (GO:0022853)	0.07	80/12061	0.025	10.7688	4.22866	0.0146885	0.0454009	0.0260036	2	Vha13/Vha14-1
Hep1	CC	GO:1990904	ribonucleoprotein complex (GO:1990904)	0.17	389/11008	0.00771208	4.71637	3.02011	0.0240825	0.0464448	0.0162964	3	Ip259/LOC113824162/LOC113828345
Hep1	BP	GO:0043604	amide biosynthetic process (GO:0043604)	0.15	374/10052	0.0106952	3.98178	3.04974	0.0168072	0.046488	0.0229617	4	Ip259/LOC113820946/LOC113824162/LOC113828345
Hep1	BP	GO:0015849	organic acid transport (GO:0015849)	0.07	78/10052	0.025641	9.54606	3.93208	0.0184047	0.0488288	0.0241179	2	LOC113803442/LOC113825012
Hep1	BP	GO:0046942	carboxylic acid transport (GO:0046942)	0.07	78/10052	0.025641	9.54606	3.93208	0.0184047	0.0488288	0.0241179	2	LOC113803442/LOC113825012
Hep1	BP	GO:0006518	peptide metabolic process (GO:0006518)	0.15	387/10052	0.0103359	3.84802	2.96512	0.0188258	0.0489472	0.0241763	4	Ip259/LOC113820946/LOC113824162/LOC113828345
Hep1	CC	GO:0030687	preribosome, large subunit precursor (GO:0030687)	0.06	17/11008	0.0588235	35.9739	5.84011	0.027457	0.0494226	0.0173413	1	Ip259
Hep2	MF	GO:0003954	NADH dehydrogenase activity (GO:0003954)	1	13/12061	0.0769231	927.769	30.4429	0.00107785	0.00215571	NA	1	LOC138863283
Hep2	MF	GO:0016651	oxidoreductase activity, acting on NAD(P)H (GO:0016651)	1	29/12061	0.0344828	415.897	20.369	0.00240444	0.00240444	NA	1	LOC138863283
Hep2	BP	GO:0009060	aerobic respiration (GO:0009060)	1	70/10052	0.0142857	143.6	11.9415	0.00696379	0.0118053	NA	1	LOC138863283
Hep2	BP	GO:0045333	cellular respiration (GO:0045333)	1	76/10052	0.0131579	132.263	11.457	0.00756068	0.0118053	NA	1	LOC138863283
Hep2	BP	GO:0015980	energy derivation by oxidation of organic compounds (GO:0015980)	1	89/10052	0.011236	112.944	10.5804	0.00885396	0.0118053	NA	1	LOC138863283
Hep2	BP	GO:0006091	generation of precursor metabolites and energy (GO:0006091)	1	130/10052	0.00769231	77.3231	8.73631	0.0129327	0.0129327	NA	1	LOC138863283
Hep3	CC	GO:1990904	ribonucleoprotein complex (GO:1990904)	0.45	389/11008	0.0128535	12.8628	7.53381	2.08104e-05	9.9482e-05	6.15987e-05	5	Ip259/LOC113799988/LOC113824162/LOC113828345/Rm62
Hep3	CC	GO:0005840	ribosome (GO:0005840)	0.36	158/11008	0.0253165	25.3349	9.74398	1.24665e-05	9.9482e-05	6.15987e-05	4	Ip259/LOC113799988/LOC113824162/LOC113828345
Hep3	CC	GO:0022627	cytosolic small ribosomal subunit (GO:0022627)	0.27	39/11008	0.0769231	76.979	15.0327	6.65266e-06	9.9482e-05	6.15987e-05	3	LOC113799988/LOC113824162/LOC113828345
Hep3	CC	GO:0015935	small ribosomal subunit (GO:0015935)	0.27	59/11008	0.0508475	50.8844	12.1506	2.34075e-05	9.9482e-05	6.15987e-05	3	LOC113799988/LOC113824162/LOC113828345
Hep3	CC	GO:0022626	cytosolic ribosome (GO:0022626)	0.27	82/11008	0.0365854	36.612	10.2368	6.29693e-05	0.000214096	0.000132567	3	LOC113799988/LOC113824162/LOC113828345
Hep3	CC	GO:0044391	ribosomal subunit (GO:0044391)	0.27	136/11008	0.0220588	22.0749	7.8212	0.00028306	0.000802005	0.000496597	3	LOC113799988/LOC113824162/LOC113828345
Hep3	BP	GO:0006869	lipid transport (GO:0006869)	0.24	101/10052	0.039604	23.4176	9.31937	2.06682e-05	0.00151999	0.000594283	4	LOC113803442/LOC113810713/LOC113813381/LOC113825012
Hep3	BP	GO:0010876	lipid localization (GO:0010876)	0.24	110/10052	0.0363636	21.5016	8.89852	2.89522e-05	0.00151999	0.000594283	4	LOC113803442/LOC113810713/LOC113813381/LOC113825012
Hep3	MF	GO:0003735	structural constituent of ribosome (GO:0003735)	0.19	146/12061	0.0273973	15.7352	7.48091	0.000105066	0.00241219	0.00171116	4	Ip259/LOC113799988/LOC113824162/LOC113828345
Hep3	MF	GO:0005504	fatty acid binding (GO:0005504)	0.1	11/12061	0.181818	104.424	14.3316	0.000157317	0.00241219	0.00171116	2	LOC113803442/LOC113825012
Hep3	MF	GO:0033293	monocarboxylic acid binding (GO:0033293)	0.1	11/12061	0.181818	104.424	14.3316	0.000157317	0.00241219	0.00171116	2	LOC113803442/LOC113825012
Hep3	BP	GO:0006123	mitochondrial electron transport, cytochrome c to oxygen (GO:0006123)	0.12	16/10052	0.125	73.9118	12.0129	0.000318594	0.00753506	0.00294604	2	LOC113810752/LOC113812627
Hep3	BP	GO:0009145	purine nucleoside triphosphate biosynthetic process (GO:0009145)	0.12	19/10052	0.105263	62.2415	10.9971	0.000452643	0.00753506	0.00294604	2	LOC113809108/awd
Hep3	BP	GO:0009206	purine ribonucleoside triphosphate biosynthetic process (GO:0009206)	0.12	19/10052	0.105263	62.2415	10.9971	0.000452643	0.00753506	0.00294604	2	LOC113809108/awd
Hep3	BP	GO:0015908	fatty acid transport (GO:0015908)	0.12	20/10052	0.1	59.1294	10.71	0.000502437	0.00753506	0.00294604	2	LOC113803442/LOC113825012
Hep3	BP	GO:0009201	ribonucleoside triphosphate biosynthetic process (GO:0009201)	0.12	21/10052	0.0952381	56.3137	10.4434	0.000554773	0.00753506	0.00294604	2	LOC113809108/awd
Hep3	BP	GO:0009142	nucleoside triphosphate biosynthetic process (GO:0009142)	0.12	22/10052	0.0909091	53.754	10.195	0.000609644	0.00753506	0.00294604	2	LOC113809108/awd
Hep3	BP	GO:0009205	purine ribonucleoside triphosphate metabolic process (GO:0009205)	0.12	23/10052	0.0869565	51.4169	9.9628	0.000667042	0.00753506	0.00294604	2	LOC113809108/awd
Hep3	BP	GO:0009144	purine nucleoside triphosphate metabolic process (GO:0009144)	0.12	25/10052	0.08	47.3035	9.54045	0.000789387	0.00753506	0.00294604	2	LOC113809108/awd
Hep3	BP	GO:0009199	ribonucleoside triphosphate metabolic process (GO:0009199)	0.12	25/10052	0.08	47.3035	9.54045	0.000789387	0.00753506	0.00294604	2	LOC113809108/awd
Hep3	BP	GO:0015718	monocarboxylic acid transport (GO:0015718)	0.12	27/10052	0.0740741	43.7996	9.16536	0.000921748	0.00806529	0.00315335	2	LOC113803442/LOC113825012
Hep3	BP	GO:0009141	nucleoside triphosphate metabolic process (GO:0009141)	0.12	31/10052	0.0645161	38.148	8.52572	0.00121627	0.00982374	0.00384086	2	LOC113809108/awd
Hep3	BP	GO:0006412	translation (GO:0006412)	0.24	328/10052	0.0121951	7.2109	4.70695	0.00189119	0.012489	0.00488292	4	Ip259/LOC113799988/LOC113824162/LOC113828345
Hep3	BP	GO:0043043	peptide biosynthetic process (GO:0043043)	0.24	333/10052	0.012012	7.10263	4.66121	0.00199922	0.012489	0.00488292	4	Ip259/LOC113799988/LOC113824162/LOC113828345
Hep3	BP	GO:0019646	aerobic electron transport chain (GO:0019646)	0.12	38/10052	0.0526316	31.1207	7.65639	0.00182605	0.012489	0.00488292	2	LOC113810752/LOC113812627
Hep3	BP	GO:0042775	mitochondrial ATP synthesis coupled electron transport (GO:0042775)	0.12	40/10052	0.05	29.5647	7.45023	0.00202203	0.012489	0.00488292	2	LOC113810752/LOC113812627
Hep3	BP	GO:0042773	ATP synthesis coupled electron transport (GO:0042773)	0.12	45/10052	0.0444444	26.2797	6.99515	0.00255371	0.0148966	0.00582425	2	LOC113810752/LOC113812627
Hep3	BP	GO:0043604	amide biosynthetic process (GO:0043604)	0.24	374/10052	0.0106952	6.324	4.31869	0.0030532	0.0156036	0.00610065	4	Ip259/LOC113799988/LOC113824162/LOC113828345
Hep3	BP	GO:0042254	ribosome biogenesis (GO:0042254)	0.18	181/10052	0.0165746	9.80045	4.91739	0.00324199	0.0156036	0.00610065	3	Ip259/LOC113799988/LOC113828345
Hep3	BP	GO:0006119	oxidative phosphorylation (GO:0006119)	0.12	50/10052	0.04	23.6518	6.60867	0.00314424	0.0156036	0.00610065	2	LOC113810752/LOC113812627
Hep3	BP	GO:0022904	respiratory electron transport chain (GO:0022904)	0.12	51/10052	0.0392157	23.188	6.53811	0.00326932	0.0156036	0.00610065	2	LOC113810752/LOC113812627
Hep3	BP	GO:0006518	peptide metabolic process (GO:0006518)	0.24	387/10052	0.0103359	6.11157	4.22065	0.00345478	0.0157718	0.00616642	4	Ip259/LOC113799988/LOC113824162/LOC113828345
Hep3	MF	GO:0031406	carboxylic acid binding (GO:0031406)	0.1	40/12061	0.05	28.7167	7.33282	0.00216417	0.016592	0.0117701	2	LOC113803442/LOC113825012
Hep3	MF	GO:0043177	organic acid binding (GO:0043177)	0.1	40/12061	0.05	28.7167	7.33282	0.00216417	0.016592	0.0117701	2	LOC113803442/LOC113825012
Hep3	MF	GO:1901681	sulfur compound binding (GO:1901681)	0.1	40/12061	0.05	28.7167	7.33282	0.00216417	0.016592	0.0117701	2	Acbp1/LOC113821440
Hep3	BP	GO:0022900	electron transport chain (GO:0022900)	0.12	57/10052	0.0350877	20.7472	6.15348	0.00406812	0.0176788	0.00691199	2	LOC113810752/LOC113812627
Hep3	BP	GO:0042274	ribosomal small subunit biogenesis (GO:0042274)	0.12	58/10052	0.0344828	20.3895	6.09509	0.00420923	0.0176788	0.00691199	2	LOC113799988/LOC113828345
Hep3	MF	GO:0008289	lipid binding (GO:0008289)	0.14	165/12061	0.0181818	10.4424	5.10029	0.00278982	0.0183331	0.0130052	3	Acbp1/LOC113803442/LOC113825012
Hep3	BP	GO:0009152	purine ribonucleotide biosynthetic process (GO:0009152)	0.12	67/10052	0.0298507	17.6506	5.62811	0.00558006	0.0225349	0.00881063	2	LOC113809108/awd
Hep3	BP	GO:0022613	ribonucleoprotein complex biogenesis (GO:0022613)	0.18	229/10052	0.0131004	7.74621	4.25036	0.00626587	0.023497	0.00918681	3	Ip259/LOC113799988/LOC113828345
Hep3	BP	GO:0009060	aerobic respiration (GO:0009060)	0.12	70/10052	0.0285714	16.8941	5.49221	0.0060768	0.023497	0.00918681	2	LOC113810752/LOC113812627
Hep3	BP	GO:0009260	ribonucleotide biosynthetic process (GO:0009260)	0.12	75/10052	0.0266667	15.7678	5.28346	0.00694811	0.023853	0.00932598	2	LOC113809108/awd
Hep3	BP	GO:0045333	cellular respiration (GO:0045333)	0.12	76/10052	0.0263158	15.5604	5.24411	0.00712883	0.023853	0.00932598	2	LOC113810752/LOC113812627
Hep3	BP	GO:0015849	organic acid transport (GO:0015849)	0.12	78/10052	0.025641	15.1614	5.1676	0.00749665	0.023853	0.00932598	2	LOC113803442/LOC113825012
Hep3	BP	GO:0046390	ribose phosphate biosynthetic process (GO:0046390)	0.12	78/10052	0.025641	15.1614	5.1676	0.00749665	0.023853	0.00932598	2	LOC113809108/awd
Hep3	BP	GO:0046942	carboxylic acid transport (GO:0046942)	0.12	78/10052	0.025641	15.1614	5.1676	0.00749665	0.023853	0.00932598	2	LOC113803442/LOC113825012
Hep3	BP	GO:0043603	amide metabolic process (GO:0043603)	0.24	487/10052	0.00821355	4.85663	3.59087	0.0078235	0.0241608	0.00944633	4	Ip259/LOC113799988/LOC113824162/LOC113828345
Hep3	BP	GO:0006164	purine nucleotide biosynthetic process (GO:0006164)	0.12	84/10052	0.0238095	14.0784	4.95406	0.00865079	0.0259524	0.0101468	2	LOC113809108/awd
Hep3	MF	GO:0005319	lipid transporter activity (GO:0005319)	0.1	60/12061	0.0333333	19.1444	5.88411	0.0048092	0.0276529	0.0196165	2	LOC113810713/LOC113813381
Hep3	BP	GO:0015980	energy derivation by oxidation of organic compounds (GO:0015980)	0.12	89/10052	0.0224719	13.2875	4.79219	0.00966983	0.0282037	0.011027	2	LOC113810752/LOC113812627
Hep3	BP	GO:0072522	purine-containing compound biosynthetic process (GO:0072522)	0.12	94/10052	0.0212766	12.5807	4.64284	0.01074	0.0304785	0.0119164	2	LOC113809108/awd
Hep3	BP	GO:0015711	organic anion transport (GO:0015711)	0.12	98/10052	0.0204082	12.0672	4.53131	0.0116325	0.031558	0.0123385	2	LOC113803442/LOC113825012
Hep3	BP	GO:0009150	purine ribonucleotide metabolic process (GO:0009150)	0.12	100/10052	0.02	11.8259	4.47794	0.0120906	0.031558	0.0123385	2	LOC113809108/awd
Hep3	BP	GO:0009165	nucleotide biosynthetic process (GO:0009165)	0.12	100/10052	0.02	11.8259	4.47794	0.0120906	0.031558	0.0123385	2	LOC113809108/awd
Hep3	BP	GO:1901293	nucleoside phosphate biosynthetic process (GO:1901293)	0.12	101/10052	0.019802	11.7088	4.45183	0.0123227	0.031558	0.0123385	2	LOC113809108/awd
Hep3	BP	GO:0009259	ribonucleotide metabolic process (GO:0009259)	0.12	108/10052	0.0185185	10.9499	4.27878	0.0140017	0.0350042	0.0136859	2	LOC113809108/awd
Hep3	BP	GO:0019693	ribose phosphate metabolic process (GO:0019693)	0.12	113/10052	0.0176991	10.4654	4.16463	0.0152588	0.0372598	0.0145678	2	LOC113809108/awd
Hep3	BP	GO:0006879	intracellular iron ion homeostasis (GO:0006879)	0.06	10/10052	0.1	59.1294	7.56931	0.0167914	0.0383282	0.0149855	1	LOC113821440
Hep3	BP	GO:0009218	pyrimidine ribonucleotide metabolic process (GO:0009218)	0.06	10/10052	0.1	59.1294	7.56931	0.0167914	0.0383282	0.0149855	1	awd
Hep3	BP	GO:0009220	pyrimidine ribonucleotide biosynthetic process (GO:0009220)	0.06	10/10052	0.1	59.1294	7.56931	0.0167914	0.0383282	0.0149855	1	awd
Hep3	CC	GO:0030687	preribosome, large subunit precursor (GO:0030687)	0.09	17/11008	0.0588235	58.8663	7.55136	0.0168647	0.0409571	0.0253604	1	Ip259
Hep3	BP	GO:0006091	generation of precursor metabolites and energy (GO:0006091)	0.12	130/10052	0.0153846	9.09683	3.82435	0.0198817	0.0434912	0.0170041	2	LOC113810752/LOC113812627
Hep3	BP	GO:0006364	rRNA processing (GO:0006364)	0.12	130/10052	0.0153846	9.09683	3.82435	0.0198817	0.0434912	0.0170041	2	Ip259/LOC113828345
Hep3	BP	GO:0006163	purine nucleotide metabolic process (GO:0006163)	0.12	133/10052	0.0150376	8.89164	3.77077	0.0207519	0.0439724	0.0171922	2	LOC113809108/awd
Hep3	BP	GO:0000028	ribosomal small subunit assembly (GO:0000028)	0.06	13/10052	0.0769231	45.4842	6.60545	0.0217768	0.0439724	0.0171922	1	LOC113799988
Hep3	BP	GO:0006221	pyrimidine nucleotide biosynthetic process (GO:0006221)	0.06	13/10052	0.0769231	45.4842	6.60545	0.0217768	0.0439724	0.0171922	1	awd
Hep3	BP	GO:0006826	iron ion transport (GO:0006826)	0.06	13/10052	0.0769231	45.4842	6.60545	0.0217768	0.0439724	0.0171922	1	LOC113821440
Hep3	BP	GO:0016072	rRNA metabolic process (GO:0016072)	0.12	143/10052	0.013986	8.26985	3.6037	0.0237665	0.0445622	0.0174228	2	Ip259/LOC113828345
Hep3	BP	GO:0006220	pyrimidine nucleotide metabolic process (GO:0006220)	0.06	14/10052	0.0714286	42.2353	6.35448	0.0234333	0.0445622	0.0174228	1	awd
Hep3	BP	GO:0015986	proton motive force-driven ATP synthesis (GO:0015986)	0.06	14/10052	0.0714286	42.2353	6.35448	0.0234333	0.0445622	0.0174228	1	LOC113809108
Hep3	BP	GO:0072528	pyrimidine-containing compound biosynthetic process (GO:0072528)	0.06	14/10052	0.0714286	42.2353	6.35448	0.0234333	0.0445622	0.0174228	1	awd
Hep3	BP	GO:0006754	ATP biosynthetic process (GO:0006754)	0.06	15/10052	0.0666667	39.4196	6.12868	0.0250872	0.0462133	0.0180684	1	LOC113809108
Hep3	BP	GO:0072521	purine-containing compound metabolic process (GO:0072521)	0.12	151/10052	0.013245	7.83171	3.48136	0.0263013	0.0476144	0.0186162	2	LOC113809108/awd
Hep3	BP	GO:0009117	nucleotide metabolic process (GO:0009117)	0.12	153/10052	0.0130719	7.72933	3.45217	0.0269517	0.0479649	0.0187532	2	LOC113809108/awd
Hep4	CC	GO:0010008	endosome membrane (GO:0010008)	0.07	49/11008	0.0612245	16.438	6.62197	0.000784516	0.0198924	0.0157045	3	LOC113808348/Rme-8/Snx1
Hep4	CC	GO:0030659	cytoplasmic vesicle membrane (GO:0030659)	0.1	114/11008	0.0350877	9.42062	5.52568	0.000822268	0.0198924	0.0157045	4	LOC113808348/Rme-8/Snx1/spir
Hep4	CC	GO:0012506	vesicle membrane (GO:0012506)	0.1	116/11008	0.0344828	9.2582	5.46692	0.000877606	0.0198924	0.0157045	4	LOC113808348/Rme-8/Snx1/spir
Hep5	MF	GO:0004725	protein tyrosine phosphatase activity (GO:0004725)	0.1	43/12061	0.116279	26.97	11.2257	1.04038e-06	9.36339e-05	6.68031e-05	5	LOC113800506/LOC113814557/LOC113817688/LOC113821533/Ptpmeg2
Hep5	MF	GO:0042578	phosphoric ester hydrolase activity (GO:0042578)	0.15	219/12061	0.0365297	8.47278	7.34368	3.93563e-06	0.000177103	0.000126354	8	LOC113800506/LOC113814557/LOC113817688/LOC113817748/LOC113821533/Pde9/Ptpmeg2/dnc
Hep5	MF	GO:0004721	phosphoprotein phosphatase activity (GO:0004721)	0.1	83/12061	0.060241	13.9724	7.80351	2.75556e-05	0.000826669	0.000589788	5	LOC113800506/LOC113814557/LOC113817688/LOC113821533/Ptpmeg2
Hep5	MF	GO:0016791	phosphatase activity (GO:0016791)	0.12	166/12061	0.0361446	8.38346	6.30309	7.48663e-05	0.00168449	0.0012018	6	LOC113800506/LOC113814557/LOC113817688/LOC113817748/LOC113821533/Ptpmeg2
Hep5	CC	GO:0098552	side of membrane (GO:0098552)	0.11	65/11008	0.0615385	17.8267	8.00776	7.02856e-05	0.001722	0.00110977	4	Galphao/Gbeta13F/LOC113803399/LOC113815644
Hep5	CC	GO:0031234	extrinsic component of cytoplasmic side of plasma membrane (GO:0031234)	0.08	21/11008	0.142857	41.3835	10.9018	4.8359e-05	0.001722	0.00110977	3	Galphao/Gbeta13F/LOC113803399
Hep5	CC	GO:0009898	cytoplasmic side of plasma membrane (GO:0009898)	0.08	29/11008	0.103448	29.9673	9.19283	0.000130351	0.00212906	0.00137211	3	Galphao/Gbeta13F/LOC113803399
Hep5	CC	GO:0098562	cytoplasmic side of membrane (GO:0098562)	0.08	32/11008	0.09375	27.1579	8.72125	0.00017568	0.00215208	0.00138695	3	Galphao/Gbeta13F/LOC113803399
Hep5	BP	GO:0006470	protein dephosphorylation (GO:0006470)	0.12	71/10052	0.0704225	16.8545	8.68372	1.05835e-05	0.00233896	0.00198302	5	LOC113800506/LOC113814557/LOC113817688/LOC113821533/Ptpmeg2
Hep5	MF	GO:0016788	hydrolase activity, acting on ester bonds (GO:0016788)	0.17	494/12061	0.0182186	4.22567	4.8172	0.000230333	0.00414599	0.00295796	9	LOC113800506/LOC113814557/LOC113817688/LOC113817748/LOC113821533/Pde9/Ptpmeg2/Sulf1/dnc
Hep5	CC	GO:0070161	anchoring junction (GO:0070161)	0.11	109/11008	0.0366972	10.6306	5.94698	0.000518095	0.00507733	0.00327218	4	LOC113810486/LOC113819144/LOC113824071/Moe
Hep5	CC	GO:0019897	extrinsic component of plasma membrane (GO:0019897)	0.08	51/11008	0.0588235	17.0402	6.7573	0.000704996	0.00575747	0.00371051	3	Galphao/Gbeta13F/LOC113803399
Hep5	CC	GO:0098797	plasma membrane protein complex (GO:0098797)	0.11	129/11008	0.0310078	8.98246	5.36735	0.000975948	0.00597768	0.00385243	4	Galphao/Gbeta13F/LOC113815644/LOC113819144
Hep5	CC	GO:0005834	heterotrimeric G-protein complex (GO:0005834)	0.05	13/11008	0.153846	44.5668	9.25023	0.000883659	0.00597768	0.00385243	2	Galphao/Gbeta13F
Hep5	CC	GO:1905360	GTPase complex (GO:1905360)	0.05	15/11008	0.133333	38.6246	8.58187	0.00118437	0.00644824	0.00415569	2	Galphao/Gbeta13F
Hep5	CC	GO:0008305	integrin complex (GO:0008305)	0.05	17/11008	0.117647	34.0805	8.03343	0.00152738	0.00680377	0.00438482	2	LOC113815644/LOC113819144
Hep5	CC	GO:0098636	protein complex involved in cell adhesion (GO:0098636)	0.05	17/11008	0.117647	34.0805	8.03343	0.00152738	0.00680377	0.00438482	2	LOC113815644/LOC113819144
Hep5	CC	GO:0005921	gap junction (GO:0005921)	0.05	19/11008	0.105263	30.4931	7.57253	0.00191211	0.00780779	0.00503188	2	LOC113810486/LOC113824071
Hep5	CC	GO:0019898	extrinsic component of membrane (GO:0019898)	0.08	75/11008	0.04	11.5874	5.41467	0.00215928	0.00813883	0.00524522	3	Galphao/Gbeta13F/LOC113803399
Hep5	CC	GO:0009986	cell surface (GO:0009986)	0.08	88/11008	0.0340909	9.8756	4.91984	0.00340257	0.011909	0.00767498	3	LOC113807065/LOC113815644/LOC113819144
Hep5	BP	GO:0016311	dephosphorylation (GO:0016311)	0.12	115/10052	0.0434783	10.4058	6.57096	0.000108984	0.0120427	0.0102101	5	LOC113800506/LOC113814557/LOC113817688/LOC113821533/Ptpmeg2
Hep5	CC	GO:0005911	cell-cell junction (GO:0005911)	0.08	92/11008	0.0326087	9.44622	4.78793	0.00385712	0.0125999	0.00812026	3	LOC113810486/LOC113824071/Moe
Hep5	MF	GO:0005525	GTP binding (GO:0005525)	0.1	204/12061	0.0245098	5.68486	4.44065	0.0017968	0.0138316	0.00986818	5	Galphao/LOC113800820/LOC113811220/LOC113811749/LOC113820946
Hep5	MF	GO:0032561	guanyl ribonucleotide binding (GO:0032561)	0.1	209/12061	0.0239234	5.54886	4.36518	0.0019979	0.0138316	0.00986818	5	Galphao/LOC113800820/LOC113811220/LOC113811749/LOC113820946
Hep5	MF	GO:0050839	cell adhesion molecule binding (GO:0050839)	0.08	102/12061	0.0392157	9.09578	5.40298	0.000955985	0.0138316	0.00986818	4	LOC113815644/LOC113817688/LOC113819144/Moe
Hep5	MF	GO:0019901	protein kinase binding (GO:0019901)	0.06	52/12061	0.0576923	13.3813	5.88757	0.00143932	0.0138316	0.00986818	3	Cbl/LOC113811220/LOC113817688
Hep5	MF	GO:0019900	kinase binding (GO:0019900)	0.06	54/12061	0.0555556	12.8857	5.76004	0.00160566	0.0138316	0.00986818	3	Cbl/LOC113811220/LOC113817688
Hep5	MF	GO:0004715	non-membrane spanning protein tyrosine kinase activity (GO:0004715)	0.04	12/12061	0.166667	38.6571	8.58783	0.00117053	0.0138316	0.00986818	2	Csk/LOC113803399
Hep5	MF	GO:0004114	3',5'-cyclic-nucleotide phosphodiesterase activity (GO:0004114)	0.04	14/12061	0.142857	33.1346	7.91625	0.00160502	0.0138316	0.00986818	2	Pde9/dnc
Hep5	MF	GO:0004112	cyclic-nucleotide phosphodiesterase activity (GO:0004112)	0.04	15/12061	0.133333	30.9256	7.63114	0.00184685	0.0138316	0.00986818	2	Pde9/dnc
Hep5	MF	GO:0019001	guanyl nucleotide binding (GO:0019001)	0.1	214/12061	0.0233645	5.41921	4.2921	0.00221505	0.0142396	0.0101593	5	Galphao/LOC113800820/LOC113811220/LOC113811749/LOC113820946
Hep5	CC	GO:0098802	plasma membrane signaling receptor complex (GO:0098802)	0.05	31/11008	0.0645161	18.6893	5.80461	0.00506578	0.015514	0.00999826	2	LOC113815644/LOC113819144
Hep5	MF	GO:0005102	signaling receptor binding (GO:0005102)	0.12	329/12061	0.0182371	4.22995	3.90868	0.00278532	0.0157486	0.0112359	6	Cbl/Galphao/LOC113803399/LOC113815644/LOC113817688/LOC113819144
Hep5	MF	GO:0005243	gap junction channel activity (GO:0005243)	0.04	19/12061	0.105263	24.415	6.72114	0.00297474	0.0157486	0.0112359	2	LOC113810486/LOC113824071
Hep5	MF	GO:0022829	wide pore channel activity (GO:0022829)	0.04	19/12061	0.105263	24.415	6.72114	0.00297474	0.0157486	0.0112359	2	LOC113810486/LOC113824071
Hep5	MF	GO:0004672	protein kinase activity (GO:0004672)	0.12	360/12061	0.0166667	3.86571	3.6324	0.00433743	0.0216871	0.0154727	6	CaMKI/Csk/LOC113803399/LOC113816181/LOC113819611/hpo
Hep5	MF	GO:0005178	integrin binding (GO:0005178)	0.04	24/12061	0.0833333	19.3285	5.9142	0.00473571	0.0224323	0.0160043	2	LOC113815644/LOC113819144
Hep5	MF	GO:0003779	actin binding (GO:0003779)	0.08	166/12061	0.0240964	5.58897	3.9175	0.00560648	0.0252292	0.0179998	4	LOC113820940/LOC113830566/Moe/cib
Hep5	MF	GO:0003924	GTPase activity (GO:0003924)	0.08	178/12061	0.0224719	5.21219	3.72543	0.00715478	0.0306634	0.0218768	4	Galphao/LOC113811220/LOC113811749/LOC113820946
Hep5	BP	GO:0007166	cell surface receptor signaling pathway (GO:0007166)	0.17	338/10052	0.0207101	4.95661	4.79286	0.000446554	0.0328961	0.02789	7	Cbl/LOC113803399/LOC113808317/LOC113815644/LOC113819144/LOC113819611/kuz
Hep5	BP	GO:0035556	intracellular signal transduction (GO:0035556)	0.17	406/10052	0.0172414	4.12644	4.16535	0.00131964	0.0424554	0.0359946	7	LOC113808317/LOC113811220/LOC113811749/LOC113816181/LOC113817688/LOC113819611/hpo
Hep5	BP	GO:0006468	protein phosphorylation (GO:0006468)	0.17	418/10052	0.0167464	4.00797	4.06885	0.00156149	0.0424554	0.0359946	7	CaMKI/Cbl/Csk/LOC113803399/LOC113816181/LOC113819611/hpo
Hep5	BP	GO:0007167	enzyme-linked receptor protein signaling pathway (GO:0007167)	0.1	114/10052	0.0350877	8.39766	5.14529	0.00125993	0.0424554	0.0359946	4	Cbl/LOC113803399/LOC113808317/LOC113819611
Hep5	BP	GO:0008360	regulation of cell shape (GO:0008360)	0.05	13/10052	0.153846	36.8205	8.37087	0.00129119	0.0424554	0.0359946	2	LOC113811220/Moe
Hep5	BP	GO:0022604	regulation of cell morphogenesis (GO:0022604)	0.05	14/10052	0.142857	34.1905	8.04945	0.0015024	0.0424554	0.0359946	2	LOC113811220/Moe
Hep5	BP	GO:0046068	cGMP metabolic process (GO:0046068)	0.05	15/10052	0.133333	31.9111	7.76016	0.00172895	0.0424554	0.0359946	2	LOC113819611/Pde9
Hep5	MF	GO:0016773	phosphotransferase activity, alcohol group as acceptor (GO:0016773)	0.12	438/12061	0.0136986	3.17729	3.05433	0.010988	0.0431482	0.0307841	6	CaMKI/Csk/LOC113803399/LOC113816181/LOC113819611/hpo
Hep5	MF	GO:0005516	calmodulin binding (GO:0005516)	0.04	37/12061	0.0540541	12.5374	4.62495	0.0110268	0.0431482	0.0307841	2	CaMKI/LOC113816181
Hep5	BP	GO:0016310	phosphorylation (GO:0016310)	0.17	440/10052	0.0159091	3.80758	3.90089	0.00209417	0.0447541	0.0379435	7	CaMKI/Cbl/Csk/LOC113803399/LOC113816181/LOC113819611/hpo
Hep5	BP	GO:0033627	cell adhesion mediated by integrin (GO:0033627)	0.05	17/10052	0.117647	28.1569	7.25868	0.00222758	0.0447541	0.0379435	2	LOC113815644/LOC113819144
Hep6	MF	GO:0015078	proton transmembrane transporter activity (GO:0015078)	0.13	49/12061	0.285714	33.1346	21.0205	2.67789e-18	3.96328e-16	2.93159e-16	14	ATPsynC/ATPsynD/ATPsynF/LOC113801067/LOC113809108/LOC113809213/LOC113814946/LOC113818074/LOC113821104/LOC113821387/LOC113826027/Vha13/Vha14-1/VhaAC39-1
Hep6	CC	GO:0016469	proton-transporting two-sector ATPase complex (GO:0016469)	0.1	14/11008	0.642857	78.6286	26.3871	2.09793e-16	7.86724e-15	5.30004e-15	9	LOC113801067/LOC113809213/LOC113814946/LOC113821104/LOC113821387/LOC113826027/Vha13/Vha14-1/VhaAC39-1
Hep6	CC	GO:0033176	proton-transporting V-type ATPase complex (GO:0033176)	0.1	14/11008	0.642857	78.6286	26.3871	2.09793e-16	7.86724e-15	5.30004e-15	9	LOC113801067/LOC113809213/LOC113814946/LOC113821104/LOC113821387/LOC113826027/Vha13/Vha14-1/VhaAC39-1
Hep6	MF	GO:0042625	ATPase-coupled ion transmembrane transporter activity (GO:0042625)	0.09	15/12061	0.6	69.5827	24.7867	8.87964e-16	3.28547e-14	2.43022e-14	9	LOC113801067/LOC113809213/LOC113814946/LOC113821104/LOC113821387/LOC113826027/Vha13/Vha14-1/VhaAC39-1
Hep6	MF	GO:0044769	ATPase activity, coupled to transmembrane movement of ions, rotational mechanism (GO:0044769)	0.09	15/12061	0.6	69.5827	24.7867	8.87964e-16	3.28547e-14	2.43022e-14	9	LOC113801067/LOC113809213/LOC113814946/LOC113821104/LOC113821387/LOC113826027/Vha13/Vha14-1/VhaAC39-1
Hep6	MF	GO:0046961	proton-transporting ATPase activity, rotational mechanism (GO:0046961)	0.09	15/12061	0.6	69.5827	24.7867	8.87964e-16	3.28547e-14	2.43022e-14	9	LOC113801067/LOC113809213/LOC113814946/LOC113821104/LOC113821387/LOC113826027/Vha13/Vha14-1/VhaAC39-1
Hep6	MF	GO:0019829	ATPase-coupled monoatomic cation transmembrane transporter activity (GO:0019829)	0.1	26/12061	0.384615	44.6043	20.7574	6.91813e-15	2.04777e-13	1.51471e-13	10	LOC113801067/LOC113809213/LOC113814946/LOC113821104/LOC113821387/LOC113826027/PMCA/Vha13/Vha14-1/VhaAC39-1
Hep6	MF	GO:0042626	ATPase-coupled transmembrane transporter activity (GO:0042626)	0.11	62/12061	0.177419	20.5755	14.4117	4.02765e-12	9.93487e-11	7.3487e-11	11	LOC113801067/LOC113809213/LOC113814946/LOC113821104/LOC113821387/LOC113826027/MRP/PMCA/Vha13/Vha14-1/VhaAC39-1
Hep6	MF	GO:0015399	primary active transmembrane transporter activity (GO:0015399)	0.11	77/12061	0.142857	16.5673	12.7802	4.75909e-11	1.00621e-09	7.44278e-10	11	LOC113801067/LOC113809213/LOC113814946/LOC113821104/LOC113821387/LOC113826027/MRP/PMCA/Vha13/Vha14-1/VhaAC39-1
Hep6	CC	GO:1904949	ATPase complex (GO:1904949)	0.1	55/11008	0.163636	20.0145	12.8347	5.07253e-10	1.26813e-08	8.54321e-09	9	LOC113801067/LOC113809213/LOC113814946/LOC113821104/LOC113821387/LOC113826027/Vha13/Vha14-1/VhaAC39-1
Hep6	BP	GO:1902600	proton transmembrane transport (GO:1902600)	0.1	40/10052	0.225	25.7011	14.7101	4.35644e-11	1.66416e-08	1.34362e-08	9	ATPsynC/LOC113801067/LOC113814946/LOC113821104/LOC113821387/LOC113826027/Vha13/Vha14-1/VhaAC39-1
Hep6	MF	GO:0022853	active monoatomic ion transmembrane transporter activity (GO:0022853)	0.1	80/12061	0.125	14.4964	11.2952	1.45987e-09	2.70077e-08	1.99772e-08	10	LOC113801067/LOC113809213/LOC113814946/LOC113821104/LOC113821387/LOC113826027/PMCA/Vha13/Vha14-1/VhaAC39-1
Hep6	MF	GO:0022890	inorganic cation transmembrane transporter activity (GO:0022890)	0.14	243/12061	0.0617284	7.15871	9.04483	2.30211e-09	3.40712e-08	2.5202e-08	15	ATPsynC/ATPsynD/ATPsynF/LOC113801067/LOC113809108/LOC113809213/LOC113814946/LOC113818074/LOC113821104/LOC113821387/LOC113826027/PMCA/Vha13/Vha14-1/VhaAC39-1
Hep6	MF	GO:0004364	glutathione transferase activity (GO:0004364)	0.07	27/12061	0.259259	30.0666	14.101	2.22742e-09	3.40712e-08	2.5202e-08	7	LOC113809596/LOC113809598/LOC113817634/LOC113821236/LOC113821256/LOC113829084/LOC113829262
Hep6	MF	GO:0022804	active transmembrane transporter activity (GO:0022804)	0.12	177/12061	0.0734463	8.51766	9.39652	3.60622e-09	4.852e-08	3.58896e-08	13	LOC113801067/LOC113801235/LOC113809213/LOC113814946/LOC113821104/LOC113821387/LOC113826027/MRP/PMCA/Vha13/Vha14-1/VhaAC39-1/sesB
Hep6	BP	GO:0009060	aerobic respiration (GO:0009060)	0.11	70/10052	0.142857	16.3182	12.0858	4.04912e-10	5.15588e-08	4.16278e-08	10	ATPsynF/COX5A/LOC113803528/LOC113810335/LOC113810752/LOC113812627/LOC113822937/LOC113825930/LOC113829340/Mdh2
Hep6	BP	GO:0006119	oxidative phosphorylation (GO:0006119)	0.1	50/10052	0.18	20.5609	13.0305	3.71776e-10	5.15588e-08	4.16278e-08	9	ATPsynF/COX5A/LOC113803528/LOC113810335/LOC113810752/LOC113812627/LOC113822937/LOC113825930/LOC113829340
Hep6	BP	GO:0045333	cellular respiration (GO:0045333)	0.11	76/10052	0.131579	15.0299	11.5375	9.33645e-10	7.52711e-08	6.07728e-08	10	ATPsynF/COX5A/LOC113803528/LOC113810335/LOC113810752/LOC113812627/LOC113822937/LOC113825930/LOC113829340/Mdh2
Hep6	BP	GO:0019646	aerobic electron transport chain (GO:0019646)	0.09	38/10052	0.210526	24.0478	13.3767	9.85224e-10	7.52711e-08	6.07728e-08	8	COX5A/LOC113803528/LOC113810335/LOC113810752/LOC113812627/LOC113822937/LOC113825930/LOC113829340
Hep6	BP	GO:0009144	purine nucleoside triphosphate metabolic process (GO:0009144)	0.08	25/10052	0.28	31.9836	14.5763	1.30847e-09	8.3306e-08	6.726e-08	7	ATPsynC/ATPsynD/ATPsynF/LOC113801067/LOC113809108/LOC113818074/LOC113820869
Hep6	BP	GO:0042775	mitochondrial ATP synthesis coupled electron transport (GO:0042775)	0.09	40/10052	0.2	22.8455	13.0095	1.52748e-09	8.3357e-08	6.73012e-08	8	COX5A/LOC113803528/LOC113810335/LOC113810752/LOC113812627/LOC113822937/LOC113825930/LOC113829340
Hep6	MF	GO:0008324	monoatomic cation transmembrane transporter activity (GO:0008324)	0.14	266/12061	0.056391	6.53973	8.52039	7.90495e-09	9.74944e-08	7.21153e-08	15	ATPsynC/ATPsynD/ATPsynF/LOC113801067/LOC113809108/LOC113809213/LOC113814946/LOC113818074/LOC113821104/LOC113821387/LOC113826027/PMCA/Vha13/Vha14-1/VhaAC39-1
Hep6	BP	GO:0006123	mitochondrial electron transport, cytochrome c to oxygen (GO:0006123)	0.07	16/10052	0.375	42.8352	15.738	2.82781e-09	1.35028e-07	1.0902e-07	6	COX5A/LOC113803528/LOC113810752/LOC113812627/LOC113825930/LOC113829340
Hep6	BP	GO:0015980	energy derivation by oxidation of organic compounds (GO:0015980)	0.11	89/10052	0.11236	12.8345	10.5385	4.53517e-09	1.73243e-07	1.39874e-07	10	ATPsynF/COX5A/LOC113803528/LOC113810335/LOC113810752/LOC113812627/LOC113822937/LOC113825930/LOC113829340/Mdh2
Hep6	BP	GO:0042773	ATP synthesis coupled electron transport (GO:0042773)	0.09	45/10052	0.177778	20.3071	12.1983	4.13191e-09	1.73243e-07	1.39874e-07	8	COX5A/LOC113803528/LOC113810335/LOC113810752/LOC113812627/LOC113822937/LOC113825930/LOC113829340
Hep6	BP	GO:0009141	nucleoside triphosphate metabolic process (GO:0009141)	0.08	31/10052	0.225806	25.7933	12.9924	6.86017e-09	2.38235e-07	1.92347e-07	7	ATPsynC/ATPsynD/ATPsynF/LOC113801067/LOC113809108/LOC113818074/LOC113820869
Hep6	BP	GO:0046034	ATP metabolic process (GO:0046034)	0.07	19/10052	0.315789	36.0718	14.3796	9.38139e-09	2.98641e-07	2.41118e-07	6	ATPsynC/ATPsynD/ATPsynF/LOC113801067/LOC113809108/LOC113818074
Hep6	BP	GO:0022904	respiratory electron transport chain (GO:0022904)	0.09	51/10052	0.156863	17.918	11.3826	1.16966e-08	3.43701e-07	2.77499e-07	8	COX5A/LOC113803528/LOC113810335/LOC113810752/LOC113812627/LOC113822937/LOC113825930/LOC113829340
Hep6	BP	GO:0022900	electron transport chain (GO:0022900)	0.09	57/10052	0.140351	16.0319	10.6952	2.90864e-08	7.93642e-07	6.40775e-07	8	COX5A/LOC113803528/LOC113810335/LOC113810752/LOC113812627/LOC113822937/LOC113825930/LOC113829340
Hep6	BP	GO:0009205	purine ribonucleoside triphosphate metabolic process (GO:0009205)	0.07	23/10052	0.26087	29.7984	12.9937	3.39385e-08	8.64301e-07	6.97824e-07	6	ATPsynC/ATPsynD/ATPsynF/LOC113801067/LOC113809108/LOC113818074
Hep6	MF	GO:0015318	inorganic molecular entity transmembrane transporter activity (GO:0015318)	0.14	326/12061	0.0460123	5.3361	7.40194	1.18042e-07	1.34386e-06	9.94035e-07	15	ATPsynC/ATPsynD/ATPsynF/LOC113801067/LOC113809108/LOC113809213/LOC113814946/LOC113818074/LOC113821104/LOC113821387/LOC113826027/PMCA/Vha13/Vha14-1/VhaAC39-1
Hep6	BP	GO:0009199	ribonucleoside triphosphate metabolic process (GO:0009199)	0.07	25/10052	0.24	27.4145	12.4267	5.87119e-08	1.40175e-06	1.13175e-06	6	ATPsynC/ATPsynD/ATPsynF/LOC113801067/LOC113809108/LOC113818074
Hep6	BP	GO:0015986	proton motive force-driven ATP synthesis (GO:0015986)	0.06	14/10052	0.357143	40.7955	14.0024	8.62667e-08	1.93846e-06	1.56509e-06	5	ATPsynC/ATPsynD/ATPsynF/LOC113809108/LOC113818074
Hep6	BP	GO:0006754	ATP biosynthetic process (GO:0006754)	0.06	15/10052	0.333333	38.0758	13.504	1.2851e-07	2.72727e-06	2.20196e-06	5	ATPsynC/ATPsynD/ATPsynF/LOC113809108/LOC113818074
Hep6	BP	GO:0006091	generation of precursor metabolites and energy (GO:0006091)	0.11	130/10052	0.0769231	8.78671	8.3976	1.77544e-07	3.56956e-06	2.88201e-06	10	ATPsynF/COX5A/LOC113803528/LOC113810335/LOC113810752/LOC113812627/LOC113822937/LOC113825930/LOC113829340/Mdh2
Hep6	MF	GO:0016765	transferase activity, transferring alkyl or aryl (other than methyl) groups (GO:0016765)	0.07	56/12061	0.125	14.4964	9.44082	4.74067e-07	5.01157e-06	3.70699e-06	7	LOC113809596/LOC113809598/LOC113817634/LOC113821236/LOC113821256/LOC113829084/LOC113829262
Hep6	CC	GO:0005773	vacuole (GO:0005773)	0.11	145/11008	0.0689655	8.43525	8.18255	2.68132e-07	5.02748e-06	3.38693e-06	10	Ect3/LManII/LOC113801067/LOC113808348/LOC113811731/LOC113821387/LOC113822012/Lamtor2/Vha13/VhaAC39-1
Hep6	BP	GO:0006749	glutathione metabolic process (GO:0006749)	0.07	34/10052	0.176471	20.1578	10.5153	4.18597e-07	7.9952e-06	6.45521e-06	6	LOC113809596/LOC113809598/LOC113817634/LOC113821236/LOC113821256/LOC113829262
Hep6	BP	GO:0009145	purine nucleoside triphosphate biosynthetic process (GO:0009145)	0.06	19/10052	0.263158	30.0598	11.9147	4.84064e-07	8.4051e-06	6.78615e-06	5	ATPsynC/ATPsynD/ATPsynF/LOC113809108/LOC113818074
Hep6	BP	GO:0009206	purine ribonucleoside triphosphate biosynthetic process (GO:0009206)	0.06	19/10052	0.263158	30.0598	11.9147	4.84064e-07	8.4051e-06	6.78615e-06	5	ATPsynC/ATPsynD/ATPsynF/LOC113809108/LOC113818074
Hep6	CC	GO:0005774	vacuolar membrane (GO:0005774)	0.08	65/11008	0.107692	13.172	8.9358	9.13523e-07	1.37028e-05	9.23139e-06	7	LOC113801067/LOC113808348/LOC113821387/LOC113822012/Lamtor2/Vha13/VhaAC39-1
Hep6	BP	GO:0009201	ribonucleoside triphosphate biosynthetic process (GO:0009201)	0.06	21/10052	0.238095	27.197	11.2932	8.35507e-07	1.38767e-05	1.12038e-05	5	ATPsynC/ATPsynD/ATPsynF/LOC113809108/LOC113818074
Hep6	BP	GO:0009142	nucleoside triphosphate biosynthetic process (GO:0009142)	0.06	22/10052	0.227273	25.9607	11.0141	1.07381e-06	1.70916e-05	1.37995e-05	5	ATPsynC/ATPsynD/ATPsynF/LOC113809108/LOC113818074
Hep6	BP	GO:0007015	actin filament organization (GO:0007015)	0.09	100/10052	0.08	9.13818	7.68602	2.41348e-06	3.6878e-05	2.97748e-05	8	Arp3/Arpc1/Arpc2/Cortactin/capt/cpb/jar/tsr
Hep6	MF	GO:0003779	actin binding (GO:0003779)	0.09	166/12061	0.0542169	6.28759	6.39748	1.28102e-05	0.000126394	9.34919e-05	9	Arp3/Arpc1/Arpc2/Cortactin/LOC113830566/capt/cpb/jar/tsr
Hep6	CC	GO:0098796	membrane protein complex (GO:0098796)	0.13	331/11008	0.0362538	4.43424	5.75976	1.49269e-05	0.000186586	0.0001257	12	COX6B/LOC113801067/LOC113809213/LOC113814946/LOC113815875/LOC113821104/LOC113821387/LOC113826027/Lamtor2/Vha13/Vha14-1/VhaAC39-1
Hep6	MF	GO:0046933	proton-transporting ATP synthase activity, rotational mechanism (GO:0046933)	0.03	10/12061	0.3	34.7913	9.96949	7.15274e-05	0.000661628	0.000489398	3	ATPsynD/ATPsynF/LOC113809108
Hep6	BP	GO:0098662	inorganic cation transmembrane transport (GO:0098662)	0.11	241/10052	0.0414938	4.73972	5.5223	4.55939e-05	0.000668098	0.000539412	10	ATPsynC/LOC113801067/LOC113814946/LOC113821104/LOC113821387/LOC113826027/PMCA/Vha13/Vha14-1/VhaAC39-1
Hep6	BP	GO:0098655	monoatomic cation transmembrane transport (GO:0098655)	0.11	242/10052	0.0413223	4.72014	5.50505	4.72216e-05	0.000668098	0.000539412	10	ATPsynC/LOC113801067/LOC113814946/LOC113821104/LOC113821387/LOC113826027/PMCA/Vha13/Vha14-1/VhaAC39-1
Hep6	MF	GO:0008092	cytoskeletal protein binding (GO:0008092)	0.11	328/12061	0.0335366	3.88928	4.94767	0.000119017	0.00103615	0.000766425	11	Arp3/Arpc1/Arpc2/Cortactin/Klc/LOC113806701/LOC113830566/capt/cpb/jar/tsr
Hep6	BP	GO:0006812	monoatomic cation transport (GO:0006812)	0.12	311/10052	0.0353698	4.04019	5.1181	7.96942e-05	0.00108726	0.000877834	11	ATPsynC/LOC113801067/LOC113814946/LOC113821104/LOC113821387/LOC113821440/LOC113826027/PMCA/Vha13/Vha14-1/VhaAC39-1
Hep6	MF	GO:0051015	actin filament binding (GO:0051015)	0.07	131/12061	0.0534351	6.19693	5.57753	0.000134571	0.00110647	0.000818441	7	Arp3/Arpc1/Arpc2/Cortactin/cpb/jar/tsr
Hep6	CC	GO:0005764	lysosome (GO:0005764)	0.07	97/11008	0.0618557	7.56564	5.89678	0.000137403	0.00135177	0.000910663	6	LManII/LOC113801067/LOC113808348/LOC113811731/LOC113822012/VhaAC39-1
Hep6	CC	GO:0000323	lytic vacuole (GO:0000323)	0.07	98/11008	0.0612245	7.48844	5.85767	0.000145412	0.00135177	0.000910663	6	LManII/LOC113801067/LOC113808348/LOC113811731/LOC113822012/VhaAC39-1
Hep6	CC	GO:0005765	lysosomal membrane (GO:0005765)	0.04	35/11008	0.114286	13.9784	6.98196	0.000180235	0.00135177	0.000910663	4	LOC113801067/LOC113808348/LOC113822012/VhaAC39-1
Hep6	CC	GO:0098852	lytic vacuole membrane (GO:0098852)	0.04	35/11008	0.114286	13.9784	6.98196	0.000180235	0.00135177	0.000910663	4	LOC113801067/LOC113808348/LOC113822012/VhaAC39-1
Hep6	BP	GO:0097435	supramolecular fiber organization (GO:0097435)	0.09	170/10052	0.0470588	5.3754	5.40691	0.000115511	0.00152156	0.00122849	8	Arp3/Arpc1/Arpc2/Cortactin/capt/cpb/jar/tsr
Hep6	BP	GO:0007010	cytoskeleton organization (GO:0007010)	0.14	384/10052	0.03125	3.5696	4.82494	0.000120981	0.00154049	0.00124377	12	Arp3/Arpc1/Arpc2/Cortactin/LOC113802704/LOC113815189/LOC113823401/LOC113824407/capt/cpb/jar/tsr
Hep6	CC	GO:0005768	endosome (GO:0005768)	0.08	152/11008	0.0460526	5.63275	5.22167	0.000238878	0.00162871	0.00109724	7	LOC113808348/Rab11/Rab5/Rme-8/Snx1/VhaAC39-1/rush
Hep6	BP	GO:0006163	purine nucleotide metabolic process (GO:0006163)	0.08	133/10052	0.0526316	6.01196	5.468	0.00015789	0.00194562	0.00157086	7	ATPsynC/ATPsynD/ATPsynF/LOC113801067/LOC113809108/LOC113818074/LOC113820869
Hep6	CC	GO:0015629	actin cytoskeleton (GO:0015629)	0.08	160/11008	0.04375	5.35111	5.03349	0.000326822	0.00204264	0.00137609	7	Arp3/Arpc1/Arpc2/Cortactin/cpb/jar/tsr
Hep6	BP	GO:0030029	actin filament-based process (GO:0030029)	0.09	183/10052	0.0437158	4.99354	5.12361	0.000192236	0.00222528	0.00179666	8	Arp3/Arpc1/Arpc2/Cortactin/capt/cpb/jar/tsr
Hep6	BP	GO:0030036	actin cytoskeleton organization (GO:0030036)	0.09	183/10052	0.0437158	4.99354	5.12361	0.000192236	0.00222528	0.00179666	8	Arp3/Arpc1/Arpc2/Cortactin/capt/cpb/jar/tsr
Hep6	BP	GO:0034314	Arp2/3 complex-mediated actin nucleation (GO:0034314)	0.03	14/10052	0.214286	24.4773	8.26071	0.000220102	0.00247291	0.00199659	3	Arp3/Arpc1/Arpc2
Hep6	CC	GO:0098588	bounding membrane of organelle (GO:0098588)	0.11	339/11008	0.0294985	3.608	4.42822	0.000431363	0.00248863	0.00167655	10	LOC113801067/LOC113806677/LOC113808348/LOC113821387/LOC113822012/Lamtor2/Rme-8/Snx1/Vha13/VhaAC39-1
Hep6	BP	GO:0009150	purine ribonucleotide metabolic process (GO:0009150)	0.07	100/10052	0.06	6.85364	5.5284	0.000233877	0.0025526	0.00206093	6	ATPsynC/ATPsynD/ATPsynF/LOC113801067/LOC113809108/LOC113818074
Hep6	MF	GO:0140657	ATP-dependent activity (GO:0140657)	0.12	432/12061	0.0277778	3.22142	4.38511	0.000334734	0.0026074	0.00192866	12	LOC113801067/LOC113809213/LOC113814946/LOC113821104/LOC113821387/LOC113826027/MRP/PMCA/Vha13/Vha14-1/VhaAC39-1/jar
Hep6	BP	GO:0098660	inorganic ion transmembrane transport (GO:0098660)	0.11	296/10052	0.0337838	3.85903	4.692	0.000249403	0.00264645	0.0021367	10	ATPsynC/LOC113801067/LOC113814946/LOC113821104/LOC113821387/LOC113826027/PMCA/Vha13/Vha14-1/VhaAC39-1
Hep6	BP	GO:0009152	purine ribonucleotide biosynthetic process (GO:0009152)	0.06	67/10052	0.0746269	8.52442	5.80719	0.00028901	0.00298383	0.0024091	5	ATPsynC/ATPsynD/ATPsynF/LOC113809108/LOC113818074
Hep6	CC	GO:0030864	cortical actin cytoskeleton (GO:0030864)	0.03	21/11008	0.142857	17.473	6.86005	0.000631833	0.00338482	0.0022803	3	Arp3/Cortactin/tsr
Hep6	MF	GO:0015252	proton channel activity (GO:0015252)	0.03	18/12061	0.166667	19.3285	7.25731	0.000462561	0.00342295	0.00253191	3	ATPsynD/ATPsynF/LOC113809108
Hep6	BP	GO:0072521	purine-containing compound metabolic process (GO:0072521)	0.08	151/10052	0.0463576	5.2953	4.99772	0.000344819	0.00346634	0.00279867	7	ATPsynC/ATPsynD/ATPsynF/LOC113801067/LOC113809108/LOC113818074/LOC113820869
Hep6	BP	GO:0009259	ribonucleotide metabolic process (GO:0009259)	0.07	108/10052	0.0555556	6.34596	5.24912	0.000355068	0.00347785	0.00280796	6	ATPsynC/ATPsynD/ATPsynF/LOC113801067/LOC113809108/LOC113818074
Hep6	BP	GO:0009117	nucleotide metabolic process (GO:0009117)	0.08	153/10052	0.0457516	5.22608	4.95014	0.000373499	0.00356691	0.00287987	7	ATPsynC/ATPsynD/ATPsynF/LOC113801067/LOC113809108/LOC113818074/LOC113820869
Hep6	MF	GO:0008289	lipid binding (GO:0008289)	0.07	165/12061	0.0424242	4.91999	4.7283	0.000551631	0.00388769	0.00287567	7	LOC113803442/LOC113824410/LOC113825012/LOC113825727/LOC113826864/Snx1/rush
Hep6	CC	GO:0005740	mitochondrial envelope (GO:0005740)	0.07	134/11008	0.0447761	5.47662	4.7336	0.000784275	0.00392138	0.00264177	6	COX5A/LOC113803528/LOC113806677/LOC113812627/LOC113829340/sesB
Hep6	BP	GO:0006753	nucleoside phosphate metabolic process (GO:0006753)	0.08	158/10052	0.0443038	5.0607	4.83474	0.00045363	0.00412587	0.00333117	7	ATPsynC/ATPsynD/ATPsynF/LOC113801067/LOC113809108/LOC113818074/LOC113820869
Hep6	BP	GO:0019693	ribose phosphate metabolic process (GO:0019693)	0.07	113/10052	0.0530973	6.06516	5.08851	0.000452763	0.00412587	0.00333117	6	ATPsynC/ATPsynD/ATPsynF/LOC113801067/LOC113809108/LOC113818074
Hep6	BP	GO:0009260	ribonucleotide biosynthetic process (GO:0009260)	0.06	75/10052	0.0666667	7.61515	5.4038	0.000488948	0.00424495	0.00342731	5	ATPsynC/ATPsynD/ATPsynF/LOC113809108/LOC113818074
Hep6	BP	GO:0045010	actin nucleation (GO:0045010)	0.03	18/10052	0.166667	19.0379	7.19803	0.000481067	0.00424495	0.00342731	3	Arp3/Arpc1/Arpc2
Hep6	CC	GO:0031967	organelle envelope (GO:0031967)	0.08	192/11008	0.0364583	4.45926	4.3902	0.000970236	0.00428045	0.00288367	7	COX5A/LOC113803528/LOC113806677/LOC113812627/LOC113829084/LOC113829340/sesB
Hep6	CC	GO:0030863	cortical cytoskeleton (GO:0030863)	0.03	24/11008	0.125	15.2889	6.36221	0.000944631	0.00428045	0.00288367	3	Arp3/Cortactin/tsr
Hep6	BP	GO:0008154	actin polymerization or depolymerization (GO:0008154)	0.05	43/10052	0.0930233	10.6258	5.94435	0.00052156	0.00442747	0.00357467	4	Arpc2/Cortactin/cpb/tsr
Hep6	BP	GO:0034220	monoatomic ion transmembrane transport (GO:0034220)	0.12	391/10052	0.028133	3.21355	4.19563	0.000579928	0.00476204	0.0038448	11	ATPsynC/LOC113801067/LOC113806677/LOC113814946/LOC113821104/LOC113821387/LOC113826027/PMCA/Vha13/Vha14-1/VhaAC39-1
Hep6	BP	GO:0046390	ribose phosphate biosynthetic process (GO:0046390)	0.06	78/10052	0.0641026	7.32226	5.26762	0.000585905	0.00476204	0.0038448	5	ATPsynC/ATPsynD/ATPsynF/LOC113809108/LOC113818074
Hep6	CC	GO:0005938	cell cortex (GO:0005938)	0.04	59/11008	0.0677966	8.29228	5.09901	0.00134942	0.00562257	0.00378784	4	Arp3/Cortactin/LOC113830566/tsr
Hep6	BP	GO:0006164	purine nucleotide biosynthetic process (GO:0006164)	0.06	84/10052	0.0595238	6.79924	5.01575	0.000822343	0.00654448	0.00528392	5	ATPsynC/ATPsynD/ATPsynF/LOC113809108/LOC113818074
Hep6	CC	GO:0005856	cytoskeleton (GO:0005856)	0.12	490/11008	0.022449	2.74576	3.58922	0.00209839	0.00828313	0.00558021	11	Arp3/Arpc1/Arpc2/Cortactin/Klc/LOC113815189/LOC113823401/LOC113824407/cpb/jar/tsr
Hep6	BP	GO:0072522	purine-containing compound biosynthetic process (GO:0072522)	0.06	94/10052	0.0531915	6.07592	4.64645	0.00136556	0.0106458	0.00859523	5	ATPsynC/ATPsynD/ATPsynF/LOC113809108/LOC113818074
Hep6	BP	GO:0055086	nucleobase-containing small molecule metabolic process (GO:0055086)	0.08	192/10052	0.0364583	4.16454	4.16056	0.00143171	0.0109382	0.00883138	7	ATPsynC/ATPsynD/ATPsynF/LOC113801067/LOC113809108/LOC113818074/LOC113820869
Hep6	CC	GO:0031410	cytoplasmic vesicle (GO:0031410)	0.09	301/11008	0.0265781	3.25079	3.59475	0.00316493	0.0115344	0.00777055	8	LOC113808348/Rab11/Rab5/Rme-8/Snx1/VhaAC39-1/jar/rush
Hep6	CC	GO:0097708	intracellular vesicle (GO:0097708)	0.09	302/11008	0.0264901	3.24003	3.58367	0.00322964	0.0115344	0.00777055	8	LOC113808348/Rab11/Rab5/Rme-8/Snx1/VhaAC39-1/jar/rush
Hep6	MF	GO:0016616	oxidoreductase activity, acting on the CH-OH group of donors, NAD or NADP as acceptor (GO:0016616)	0.04	61/12061	0.0655738	7.60467	4.82286	0.0018674	0.0124421	0.00920326	4	LOC113811226/LOC113812177/LOC113827259/Mdh2
Hep6	MF	GO:0005200	structural constituent of cytoskeleton (GO:0005200)	0.03	29/12061	0.103448	11.997	5.52948	0.00193357	0.0124421	0.00920326	3	Arpc2/LOC113815189/LOC113824407
Hep6	BP	GO:0009165	nucleotide biosynthetic process (GO:0009165)	0.06	100/10052	0.05	5.71136	4.4496	0.00179781	0.013466	0.0108722	5	ATPsynC/ATPsynD/ATPsynF/LOC113809108/LOC113818074
Hep6	BP	GO:1901293	nucleoside phosphate biosynthetic process (GO:1901293)	0.06	101/10052	0.049505	5.65482	4.41834	0.00187859	0.0138004	0.0111422	5	ATPsynC/ATPsynD/ATPsynF/LOC113809108/LOC113818074
Hep6	CC	GO:0031982	vesicle (GO:0031982)	0.09	320/11008	0.025	3.05778	3.39164	0.00458112	0.0156174	0.0105212	8	LOC113808348/Rab11/Rab5/Rme-8/Snx1/VhaAC39-1/jar/rush
Hep6	BP	GO:0019725	cellular homeostasis (GO:0019725)	0.06	108/10052	0.0462963	5.2883	4.21062	0.00252049	0.0181665	0.0146674	5	LOC113814492/LOC113821387/LOC113821440/PMCA/VhaAC39-1
Hep6	MF	GO:0004602	glutathione peroxidase activity (GO:0004602)	0.02	10/12061	0.2	23.1942	6.54799	0.00316774	0.0195344	0.0144494	2	LOC113819894/LOC113829084
Hep6	MF	GO:0016614	oxidoreductase activity, acting on CH-OH group of donors (GO:0016614)	0.04	75/12061	0.0533333	6.18513	4.2008	0.00396759	0.0217483	0.0160869	4	LOC113811226/LOC113812177/LOC113827259/Mdh2
Hep6	MF	GO:0005504	fatty acid binding (GO:0005504)	0.02	11/12061	0.181818	21.0857	6.21539	0.00384997	0.0217483	0.0160869	2	LOC113803442/LOC113825012
Hep6	MF	GO:0033293	monocarboxylic acid binding (GO:0033293)	0.02	11/12061	0.181818	21.0857	6.21539	0.00384997	0.0217483	0.0160869	2	LOC113803442/LOC113825012
Hep6	BP	GO:0009084	glutamine family amino acid biosynthetic process (GO:0009084)	0.02	10/10052	0.2	22.8455	6.49501	0.00325777	0.0230457	0.0186068	2	LOC113823144/LOC113823145
Hep6	BP	GO:0019637	organophosphate metabolic process (GO:0019637)	0.1	349/10052	0.025788	2.94569	3.47666	0.00337542	0.0234438	0.0189282	9	ATPsynC/ATPsynD/ATPsynF/LOC113801067/LOC113809108/LOC113813885/LOC113816366/LOC113818074/LOC113820869
Hep6	CC	GO:0010008	endosome membrane (GO:0010008)	0.03	49/11008	0.0612245	7.48844	4.13273	0.00742314	0.0242059	0.0163071	3	LOC113808348/Rme-8/Snx1
Hep6	BP	GO:0030041	actin filament polymerization (GO:0030041)	0.03	40/10052	0.075	8.56705	4.50635	0.00507015	0.0345857	0.0279239	3	Arpc2/Cortactin/cpb
Hep6	MF	GO:0016874	ligase activity (GO:0016874)	0.05	139/12061	0.0359712	4.17162	3.50747	0.00699367	0.0369666	0.0273437	5	ATPsynD/ATPsynF/LOC113809108/LOC113823144/LOC113823145
Hep6	BP	GO:0007032	endosome organization (GO:0007032)	0.02	13/10052	0.153846	17.5734	5.61911	0.00555127	0.0372032	0.0300373	2	Rme-8/rush
Hep6	BP	GO:0006873	intracellular monoatomic ion homeostasis (GO:0006873)	0.05	84/10052	0.047619	5.43939	3.83962	0.00621476	0.0402379	0.0324875	4	LOC113821387/LOC113821440/PMCA/VhaAC39-1
Hep6	BP	GO:0030003	intracellular monoatomic cation homeostasis (GO:0030003)	0.05	84/10052	0.047619	5.43939	3.83962	0.00621476	0.0402379	0.0324875	4	LOC113821387/LOC113821440/PMCA/VhaAC39-1
Hep6	BP	GO:0030042	actin filament depolymerization (GO:0030042)	0.02	14/10052	0.142857	16.3182	5.38985	0.00643979	0.041	0.0331028	2	cpb/tsr
Hep6	CC	GO:0031966	mitochondrial membrane (GO:0031966)	0.04	115/11008	0.0347826	4.2543	3.18505	0.0145133	0.0453541	0.0305544	4	COX5A/LOC113806677/LOC113829340/sesB
Hep6	MF	GO:0015929	hexosaminidase activity (GO:0015929)	0.02	17/12061	0.117647	13.6437	4.86509	0.00920468	0.0469756	0.0347473	2	LOC113811731/LOC113823457
Hep6	BP	GO:0055082	intracellular chemical homeostasis (GO:0055082)	0.05	90/10052	0.0444444	5.07677	3.65084	0.00791105	0.0493438	0.0398395	4	LOC113821387/LOC113821440/PMCA/VhaAC39-1
Hep6	BP	GO:0006885	regulation of pH (GO:0006885)	0.02	16/10052	0.125	14.2784	4.99522	0.0083962	0.0493438	0.0398395	2	LOC113821387/VhaAC39-1
Hep6	BP	GO:0008285	negative regulation of cell population proliferation (GO:0008285)	0.02	16/10052	0.125	14.2784	4.99522	0.0083962	0.0493438	0.0398395	2	LOC113813885/cpb
Hep6	BP	GO:0030641	regulation of cellular pH (GO:0030641)	0.02	16/10052	0.125	14.2784	4.99522	0.0083962	0.0493438	0.0398395	2	LOC113821387/VhaAC39-1
Hep6	BP	GO:0051453	regulation of intracellular pH (GO:0051453)	0.02	16/10052	0.125	14.2784	4.99522	0.0083962	0.0493438	0.0398395	2	LOC113821387/VhaAC39-1
Hep7	MF	GO:0004175	endopeptidase activity (GO:0004175)	0.41	461/12061	0.0151844	10.7729	8.03816	1.58766e-06	3.49285e-05	1.16986e-05	7	LOC113805736/LOC113805739/LOC113808797/LOC113808808/LOC113826331/LOC113827866/LOC138859445
Hep7	MF	GO:0008061	chitin binding (GO:0008061)	0.29	339/12061	0.0147493	10.4642	6.6404	7.97652e-05	0.000561464	0.00018805	5	LOC113810054/LOC113811913/LOC113811914/LOC113817260/LOC113830151
Hep7	MF	GO:0004197	cysteine-type endopeptidase activity (GO:0004197)	0.18	55/12061	0.0545455	38.6984	10.5273	5.83205e-05	0.000561464	0.00018805	3	LOC113808797/LOC113808808/LOC113827866
Hep7	MF	GO:0043028	cysteine-type endopeptidase regulator activity involved in apoptotic process (GO:0043028)	0.12	11/12061	0.181818	128.995	15.9554	0.000102084	0.000561464	0.00018805	2	LOC113808797/LOC113808808
Hep7	MF	GO:0008234	cysteine-type peptidase activity (GO:0008234)	0.18	115/12061	0.026087	18.5079	7.08737	0.000520902	0.00229197	0.000767645	3	LOC113808797/LOC113808808/LOC113827866
Hep7	BP	GO:2001233	regulation of apoptotic signaling pathway (GO:2001233)	0.2	10/10052	0.2	201.04	19.9711	3.99162e-05	0.00251472	0.000588238	2	LOC113808797/LOC113808808
Hep7	BP	GO:0043065	positive regulation of apoptotic process (GO:0043065)	0.2	19/10052	0.105263	105.811	14.4298	0.000150958	0.00351027	0.000821115	2	LOC113808797/LOC113808808
Hep7	BP	GO:0043068	positive regulation of programmed cell death (GO:0043068)	0.2	20/10052	0.1	100.52	14.0581	0.000167643	0.00351027	0.000821115	2	LOC113808797/LOC113808808
Hep7	BP	GO:0097190	apoptotic signaling pathway (GO:0097190)	0.2	23/10052	0.0869565	87.4087	13.0914	0.000222874	0.00351027	0.000821115	2	LOC113808797/LOC113808808
Hep7	CC	GO:0005764	lysosome (GO:0005764)	0.18	97/11008	0.0206186	20.6336	6.14251	0.00401357	0.00614243	NA	2	LOC113808797/LOC113808808
Hep7	CC	GO:0000323	lytic vacuole (GO:0000323)	0.18	98/11008	0.0204082	20.423	6.10817	0.00409495	0.00614243	NA	2	LOC113808797/LOC113808808
Hep7	BP	GO:0009057	macromolecule catabolic process (GO:0009057)	0.4	415/10052	0.00963855	9.68867	5.70428	0.000493134	0.00621349	0.00145345	4	LOC113808797/LOC113808808/LOC113817260/LOC113827866
Hep7	BP	GO:0045862	positive regulation of proteolysis (GO:0045862)	0.2	38/10052	0.0526316	52.9053	10.1157	0.000614378	0.00645097	0.001509	2	LOC113808797/LOC113808808
Hep7	BP	GO:0030162	regulation of proteolysis (GO:0030162)	0.2	47/10052	0.0425532	42.7745	9.05828	0.000940223	0.0080464	0.0018822	2	LOC113808797/LOC113808808
Hep7	BP	GO:0051345	positive regulation of hydrolase activity (GO:0051345)	0.2	49/10052	0.0408163	41.0286	8.86334	0.00102177	0.0080464	0.0018822	2	LOC113808797/LOC113808808
Hep7	CC	GO:0005773	vacuole (GO:0005773)	0.18	145/11008	0.0137931	13.8031	4.90816	0.00876703	0.00876703	NA	2	LOC113808797/LOC113808808
Hep7	BP	GO:0051603	proteolysis involved in protein catabolic process (GO:0051603)	0.3	250/10052	0.012	12.0624	5.58929	0.00160244	0.00998942	0.00233671	3	LOC113808797/LOC113808808/LOC113827866
Hep7	BP	GO:0030163	protein catabolic process (GO:0030163)	0.3	264/10052	0.0113636	11.4227	5.4154	0.0018743	0.00998942	0.00233671	3	LOC113808797/LOC113808808/LOC113827866
Hep7	BP	GO:0042981	regulation of apoptotic process (GO:0042981)	0.2	65/10052	0.0307692	30.9292	7.63887	0.00179191	0.00998942	0.00233671	2	LOC113808797/LOC113808808
Hep7	BP	GO:0043067	regulation of programmed cell death (GO:0043067)	0.2	67/10052	0.0298507	30.006	7.51701	0.00190275	0.00998942	0.00233671	2	LOC113808797/LOC113808808
Hep7	BP	GO:0009966	regulation of signal transduction (GO:0009966)	0.3	281/10052	0.0106762	10.7317	5.22114	0.00224152	0.0107378	0.00251176	3	LOC113808797/LOC113808808/LOC113823213
Hep7	BP	GO:0048583	regulation of response to stimulus (GO:0048583)	0.3	305/10052	0.00983607	9.88721	4.97364	0.00283252	0.0107378	0.00251176	3	LOC113808797/LOC113808808/LOC113823213
Hep7	BP	GO:0010646	regulation of cell communication (GO:0010646)	0.3	341/10052	0.00879765	8.8434	4.64991	0.00388781	0.0107378	0.00251176	3	LOC113808797/LOC113808808/LOC113823213
Hep7	BP	GO:0023051	regulation of signaling (GO:0023051)	0.3	342/10052	0.00877193	8.81754	4.64161	0.00392014	0.0107378	0.00251176	3	LOC113808797/LOC113808808/LOC113823213
Hep7	BP	GO:0051336	regulation of hydrolase activity (GO:0051336)	0.2	76/10052	0.0263158	26.4526	7.02839	0.00244096	0.0107378	0.00251176	2	LOC113808797/LOC113808808
Hep7	BP	GO:0009967	positive regulation of signal transduction (GO:0009967)	0.2	81/10052	0.0246914	24.8198	6.79211	0.00276763	0.0107378	0.00251176	2	LOC113808797/LOC113808808
Hep7	BP	GO:0010647	positive regulation of cell communication (GO:0010647)	0.2	89/10052	0.0224719	22.5888	6.45539	0.00333089	0.0107378	0.00251176	2	LOC113808797/LOC113808808
Hep7	BP	GO:0023056	positive regulation of signaling (GO:0023056)	0.2	89/10052	0.0224719	22.5888	6.45539	0.00333089	0.0107378	0.00251176	2	LOC113808797/LOC113808808
Hep7	BP	GO:0051247	positive regulation of protein metabolic process (GO:0051247)	0.2	93/10052	0.0215054	21.6172	6.30315	0.00363108	0.0107378	0.00251176	2	LOC113808797/LOC113808808
Hep7	BP	GO:0006955	immune response (GO:0006955)	0.2	94/10052	0.0212766	21.3872	6.26658	0.00370805	0.0107378	0.00251176	2	LOC113808797/LOC113808808
Hep7	BP	GO:0048584	positive regulation of response to stimulus (GO:0048584)	0.2	96/10052	0.0208333	20.9417	6.19511	0.00386427	0.0107378	0.00251176	2	LOC113808797/LOC113808808
Hep7	BP	GO:0002376	immune system process (GO:0002376)	0.2	105/10052	0.0190476	19.1467	5.89848	0.00460489	0.0120878	0.00282756	2	LOC113808797/LOC113808808
Hep7	BP	GO:0006915	apoptotic process (GO:0006915)	0.2	111/10052	0.018018	18.1117	5.72051	0.00513249	0.0126148	0.00295083	2	LOC113808797/LOC113808808
Hep7	BP	GO:0012501	programmed cell death (GO:0012501)	0.2	113/10052	0.0176991	17.7912	5.66426	0.00531432	0.0126148	0.00295083	2	LOC113808797/LOC113808808
Hep7	BP	GO:0008219	cell death (GO:0008219)	0.2	114/10052	0.0175439	17.6351	5.63667	0.00540634	0.0126148	0.00295083	2	LOC113808797/LOC113808808
Hep7	BP	GO:0043085	positive regulation of catalytic activity (GO:0043085)	0.2	120/10052	0.0166667	16.7533	5.47822	0.00597399	0.0134415	0.0031442	2	LOC113808797/LOC113808808
Hep7	BP	GO:0044093	positive regulation of molecular function (GO:0044093)	0.2	145/10052	0.0137931	13.8648	4.92392	0.00861981	0.0187258	0.0043803	2	LOC113808797/LOC113808808
Hep7	MF	GO:0004252	serine-type endopeptidase activity (GO:0004252)	0.18	273/12061	0.010989	7.79638	4.26729	0.00616494	0.0206123	0.00690364	3	LOC113805736/LOC113805739/LOC138859445
Hep7	MF	GO:0008236	serine-type peptidase activity (GO:0008236)	0.18	286/12061	0.0104895	7.442	4.14225	0.00701184	0.0206123	0.00690364	3	LOC113805736/LOC113805739/LOC138859445
Hep7	MF	GO:0017171	serine hydrolase activity (GO:0017171)	0.18	293/12061	0.0102389	7.2642	4.07813	0.00749538	0.0206123	0.00690364	3	LOC113805736/LOC113805739/LOC138859445
Hep7	MF	GO:0008047	enzyme activator activity (GO:0008047)	0.12	108/12061	0.0185185	13.1383	4.76042	0.00989717	0.0241931	0.00810295	2	LOC113808797/LOC113808808
Hep7	MF	GO:0004553	hydrolase activity, hydrolyzing O-glycosyl compounds (GO:0004553)	0.12	115/12061	0.0173913	12.3386	4.58998	0.0111634	0.0245595	0.00822566	2	LOC113805933/LOC113817260
Hep7	BP	GO:0050790	regulation of catalytic activity (GO:0050790)	0.2	180/10052	0.0111111	11.1689	4.34412	0.0130562	0.0274179	0.00641356	2	LOC113808797/LOC113808808
Hep7	MF	GO:0016798	hydrolase activity, acting on glycosyl bonds (GO:0016798)	0.12	130/12061	0.0153846	10.9149	4.27008	0.0141043	0.0282086	0.00944784	2	LOC113805933/LOC113817260
Hep7	BP	GO:0030510	regulation of BMP signaling pathway (GO:0030510)	0.1	16/10052	0.0625	62.825	7.80977	0.0158107	0.0321315	0.00751614	1	LOC113823213
Hep7	BP	GO:0051246	regulation of protein metabolic process (GO:0051246)	0.2	203/10052	0.00985222	9.90345	4.04394	0.0164145	0.0323161	0.00755933	2	LOC113808797/LOC113808808
Hep7	BP	GO:0090092	regulation of transmembrane receptor protein serine/threonine kinase signaling pathway (GO:0090092)	0.1	18/10052	0.0555556	55.8444	7.34897	0.0177712	0.0339268	0.00793609	1	LOC113823213
Hep7	BP	GO:0065009	regulation of molecular function (GO:0065009)	0.2	220/10052	0.00909091	9.13818	3.85134	0.0191128	0.0354149	0.00828418	2	LOC113808797/LOC113808808
Hep7	BP	GO:0030509	BMP signaling pathway (GO:0030509)	0.1	22/10052	0.0454545	45.6909	6.62178	0.0216815	0.0369172	0.00863559	1	LOC113823213
Hep7	BP	GO:0071772	response to BMP (GO:0071772)	0.1	22/10052	0.0454545	45.6909	6.62178	0.0216815	0.0369172	0.00863559	1	LOC113823213
Hep7	BP	GO:0071773	cellular response to BMP stimulus (GO:0071773)	0.1	22/10052	0.0454545	45.6909	6.62178	0.0216815	0.0369172	0.00863559	1	LOC113823213
Hep7	BP	GO:0090287	regulation of cellular response to growth factor stimulus (GO:0090287)	0.1	24/10052	0.0416667	41.8833	6.3276	0.0236314	0.0391784	0.00916454	1	LOC113823213
Hep7	MF	GO:0061134	peptidase regulator activity (GO:0061134)	0.12	169/12061	0.0118343	8.3961	3.63774	0.0231235	0.0423932	0.0141987	2	LOC113808797/LOC113808808
Hep7	BP	GO:0006030	chitin metabolic process (GO:0006030)	0.1	28/10052	0.0357143	35.9	5.8355	0.0275207	0.0431626	0.0100965	1	LOC113817260
Hep7	BP	GO:0006032	chitin catabolic process (GO:0006032)	0.1	28/10052	0.0357143	35.9	5.8355	0.0275207	0.0431626	0.0100965	1	LOC113817260
Hep7	BP	GO:0006026	aminoglycan catabolic process (GO:0006026)	0.1	29/10052	0.0344828	34.6621	5.72843	0.0284909	0.0431626	0.0100965	1	LOC113817260
Hep7	BP	GO:0046348	amino sugar catabolic process (GO:0046348)	0.1	30/10052	0.0333333	33.5067	5.62666	0.0294602	0.0431626	0.0100965	1	LOC113817260
Hep7	BP	GO:1901072	glucosamine-containing compound catabolic process (GO:1901072)	0.1	30/10052	0.0333333	33.5067	5.62666	0.0294602	0.0431626	0.0100965	1	LOC113817260
Hep7	BP	GO:0007178	cell surface receptor protein serine/threonine kinase signaling pathway (GO:0007178)	0.1	32/10052	0.03125	31.4125	5.43736	0.0313961	0.0449535	0.0105154	1	LOC113823213
Hep8	MF	GO:0003779	actin binding (GO:0003779)	0.28	166/12061	0.0301205	20.1824	9.62093	3.44648e-06	0.000106841	7.98132e-05	5	LOC113820940/LOC113823000/LOC113823536/Zasp52/zip
Hep8	MF	GO:0051015	actin filament binding (GO:0051015)	0.22	131/12061	0.0305344	20.4597	8.65754	3.61462e-05	0.000560267	0.000418536	4	LOC113820940/LOC113823000/LOC113823536/zip
Hep8	MF	GO:0008092	cytoskeletal protein binding (GO:0008092)	0.28	328/12061	0.0152439	10.2143	6.54087	9.23359e-05	0.000954137	0.000712768	5	LOC113820940/LOC113823000/LOC113823536/Zasp52/zip
Hep8	CC	GO:0015629	actin cytoskeleton (GO:0015629)	0.22	160/11008	0.025	15.2889	7.3681	0.00011221	0.00482504	0.00224421	4	LOC113820940/LOC113823536/Zasp52/zip
Hep8	MF	GO:0003729	mRNA binding (GO:0003729)	0.17	153/12061	0.0196078	13.1383	5.84155	0.00142017	0.0110063	0.00822203	3	LOC113819830/heph/pum
Hep8	CC	GO:0005884	actin filament (GO:0005884)	0.11	22/11008	0.0909091	55.596	10.3735	0.000572187	0.012302	0.00572187	2	LOC113820940/Zasp52
Hep8	MF	GO:0044877	protein-containing complex binding (GO:0044877)	0.22	399/12061	0.0100251	6.71735	4.48991	0.00249699	0.0154813	0.011565	4	LOC113820940/LOC113823000/LOC113823536/zip
Hep8	CC	GO:0005912	adherens junction (GO:0005912)	0.11	34/11008	0.0588235	35.9739	8.26556	0.00137354	0.0196875	0.00915696	2	LOC113823536/Zasp52
Hep8	CC	GO:0099512	supramolecular fiber (GO:0099512)	0.17	177/11008	0.0169492	10.3653	5.08333	0.0027919	0.024397	0.0113474	3	LOC113820940/Zasp52/zip
Hep8	CC	GO:0099081	supramolecular polymer (GO:0099081)	0.17	178/11008	0.0168539	10.3071	5.06621	0.00283686	0.024397	0.0113474	3	LOC113820940/Zasp52/zip
Hep8	CC	GO:0005856	cytoskeleton (GO:0005856)	0.22	490/11008	0.00816327	4.99229	3.65869	0.00721169	0.0416682	0.0193805	4	LOC113820940/LOC113823536/Zasp52/zip
Hep8	CC	GO:0099080	supramolecular complex (GO:0099080)	0.17	260/11008	0.0115385	7.05641	3.99954	0.00817319	0.0416682	0.0193805	3	LOC113820940/Zasp52/zip
Hep8	CC	GO:0062023	collagen-containing extracellular matrix (GO:0062023)	0.11	87/11008	0.0229885	14.0587	4.94882	0.00870201	0.0416682	0.0193805	2	LOC113807116/LOC113809654
Hep8	CC	GO:0009986	cell surface (GO:0009986)	0.11	88/11008	0.0227273	13.899	4.91652	0.0088958	0.0416682	0.0193805	2	LOC113807065/LOC113815287
Hep8	CC	GO:0005911	cell-cell junction (GO:0005911)	0.11	92/11008	0.0217391	13.2947	4.79238	0.00969027	0.0416682	0.0193805	2	LOC113823536/Zasp52
Hep8	BP	GO:0030029	actin filament-based process (GO:0030029)	0.2	183/10052	0.0163934	10.9858	5.27011	0.0022984	0.0452018	0.0314517	3	LOC113820940/LOC113823536/Zasp52
Hep8	BP	GO:0030036	actin cytoskeleton organization (GO:0030036)	0.2	183/10052	0.0163934	10.9858	5.27011	0.0022984	0.0452018	0.0314517	3	LOC113820940/LOC113823536/Zasp52
Hep8	BP	GO:0043484	regulation of RNA splicing (GO:0043484)	0.13	41/10052	0.0487805	32.6894	7.85988	0.00164804	0.0452018	0.0314517	2	LOC113819830/heph
Hep9	MF	GO:0003924	GTPase activity (GO:0003924)	0.09	178/12061	0.0337079	6.06792	5.09103	0.000449643	0.0329627	0.0283889	6	Arf1/Galphao/LOC113811220/LOC113820946/LOC113822817/Rab3
Hep9	MF	GO:0030695	GTPase regulator activity (GO:0030695)	0.07	155/12061	0.0322581	5.80693	4.50174	0.00167162	0.0329627	0.0283889	5	LOC113809420/LOC113812135/LOC113813574/LOC113828644/Tomosyn
Hep9	MF	GO:0060589	nucleoside-triphosphatase regulator activity (GO:0060589)	0.07	155/12061	0.0322581	5.80693	4.50174	0.00167162	0.0329627	0.0283889	5	LOC113809420/LOC113812135/LOC113813574/LOC113828644/Tomosyn
Hep9	MF	GO:0005096	GTPase activator activity (GO:0005096)	0.06	69/12061	0.057971	10.4356	5.87462	0.000573231	0.0329627	0.0283889	4	LOC113809420/LOC113813574/LOC113828644/Tomosyn
Hep9	MF	GO:0140662	ATP-dependent protein folding chaperone (GO:0140662)	0.04	36/12061	0.0833333	15.0012	6.28788	0.00102615	0.0329627	0.0283889	3	Hsc70-3/LOC113806043/LOC113817372
Hep9	MF	GO:0004725	protein tyrosine phosphatase activity (GO:0004725)	0.04	43/12061	0.0697674	12.5592	5.67511	0.00172515	0.0329627	0.0283889	3	LOC113800506/LOC113814557/Ptpmeg
Hep9	MF	GO:0044183	protein folding chaperone (GO:0044183)	0.04	44/12061	0.0681818	12.2737	5.59919	0.00184407	0.0329627	0.0283889	3	Hsc70-3/LOC113806043/LOC113817372
Hep9	MF	GO:0016917	GABA receptor activity (GO:0016917)	0.03	11/12061	0.181818	32.73	7.86868	0.00161883	0.0329627	0.0283889	2	LOC113822866/LOC138865145
Hep9	MF	GO:0030234	enzyme regulator activity (GO:0030234)	0.12	446/12061	0.0179372	3.22897	3.58501	0.00316215	0.0452188	0.0389444	8	LOC113808828/LOC113809420/LOC113812135/LOC113813574/LOC113826053/LOC113828644/Pka-R1/Tomosyn
Hep9	MF	GO:0008047	enzyme activator activity (GO:0008047)	0.06	108/12061	0.037037	6.66722	4.42153	0.00302268	0.0452188	0.0389444	4	LOC113809420/LOC113813574/LOC113828644/Tomosyn
Hep9	MF	GO:0017111	ribonucleoside triphosphate phosphatase activity (GO:0017111)	0.1	357/12061	0.0196078	3.5297	3.62632	0.00355182	0.0461736	0.0397667	7	Arf1/Galphao/LOC113806043/LOC113811220/LOC113820946/LOC113822817/Rab3
Hep9	MF	GO:0017022	myosin binding (GO:0017022)	0.03	17/12061	0.117647	21.1782	6.2223	0.00391778	0.0466869	0.0402088	2	Rab3/Tomosyn

## Sheet: Table S4
Supplementary Table 4: Over-represented KEGG pathways for hepatopancreas single-cell transcriptomic clusters of the L. vannamei (n = 8) hepatopancreas atlas. The analysis included significantly increased genes (adjusted P < 0.05) with an average log2FC > 0.25 and expressed in at least 50% of cells in the cluster. Over-representation analysis (ORA) was conducted using clusterProfiler (version 4.1 …
Cluster	category	subcategory	ID	Description	GeneRatio_2	BgRatio	RichFactor	FoldEnrichment	zScore	pvalue	p.adjust	qvalue	Count	Gene_Symbol
Hep1	Metabolism	Energy metabolism	pvm00190	Oxidative phosphorylation (pvm00190)	0.45	114/3431	0.0789474	13.5434	10.4284	4.45321e-09	1.1133e-07	8.90643e-08	9	ATPsynC/COX5A/COX6B/LOC113809108/LOC113810752/LOC113828339/LOC113829340/Vha13/Vha14-1
Hep2	Metabolism	Energy metabolism	pvm00190	Oxidative phosphorylation (pvm00190)	1	114/3431	0.00877193	30.0965	5.39412	0.0332265	0.0332265	NA	1	LOC138863283
Hep4	Metabolism	Glycan biosynthesis and metabolism	pvm00531	Glycosaminoglycan degradation (pvm00531)	0.16	21/3431	0.142857	25.797	8.50454	0.0001799	0.00413771	0.00397674	3	Ect3/LOC113823457/LOC113824571
Hep4	Cellular Processes	Transport and catabolism	pvm04142	Lysosome (pvm04142)	0.26	158/3431	0.0316456	5.71452	4.52702	0.00133653	0.0153701	0.0147722	5	Ect3/LOC113808348/LOC113821387/LOC113823457/LOC113824571
Hep5	Human Diseases	Infectious disease: bacterial	pvm05100	Bacterial invasion of epithelial cells (pvm05100)	0.19	85/3431	0.0588235	7.76244	5.51601	0.00036201	0.00500464	0.00331692	5	LOC113803399/LOC113811220/LOC113813020/LOC113819144/Pi3K21B
Hep5	NA	NA	pvm04081	Hormone signaling (pvm04081)	0.15	47/3431	0.0851064	11.2308	6.17046	0.000370714	0.00500464	0.00331692	4	Galphao/Gbeta13F/LOC113803399/Pi3K21B
Hep5	Organismal Systems	Immune system	pvm04620	Toll-like receptor signaling pathway (pvm04620)	0.12	24/3431	0.125	16.4952	6.65567	0.000703871	0.00633484	0.00419853	3	LOC113806131/LOC113811220/Pi3K21B
Hep5	Cellular Processes	Transport and catabolism	pvm04148	Efferocytosis (pvm04148)	0.15	66/3431	0.0606061	7.99767	5.01543	0.00135822	0.009168	0.00607625	4	LOC113811220/LOC113817688/LOC113823866/kuz
Hep5	Cellular Processes	Cell motility	pvm04820	Cytoskeleton in muscle cells (pvm04820)	0.19	144/3431	0.0347222	4.582	3.83691	0.00391264	0.0211283	0.0140031	5	LOC113807065/LOC113813020/LOC113815644/LOC113819144/LOC113820940
Hep5	NA	NA	pvm03272	Virion - Hepatitis viruses (pvm03272)	0.08	14/3431	0.142857	18.8516	5.84783	0.00475243	0.0213859	0.0141739	2	LOC113803354/LOC113810872
Hep5	Environmental Information Processing	Signaling molecules and interaction	pvm04512	ECM-receptor interaction (pvm04512)	0.08	21/3431	0.0952381	12.5678	4.64576	0.0106159	0.0409469	0.0271383	2	LOC113815644/LOC113819144
Hep5	Cellular Processes	Transport and catabolism	pvm04145	Phagosome (pvm04145)	0.15	126/3431	0.031746	4.18926	3.18687	0.0138461	0.0467307	0.0309716	4	LOC113800820/LOC113811220/LOC113813020/LOC113819144
Hep6	Metabolism	Energy metabolism	pvm00190	Oxidative phosphorylation (pvm00190)	0.35	114/3431	0.219298	10.5974	15.1474	2.12595e-20	9.77935e-19	6.71351e-19	25	ATPsynC/ATPsynD/ATPsynF/COX5A/COX6B/LOC113801067/LOC113809108/LOC113809213/LOC113810335/LOC113810752/LOC113812627/LOC113814912/LOC113814946/LOC113818074/LOC113820067/LOC113821104/LOC113821387/LOC113822937/LOC113825930/LOC113826027/LOC113828339/LOC113829340/Vha13/Vha14-1/VhaAC39-1
Hep6	Cellular Processes	Transport and catabolism	pvm04145	Phagosome (pvm04145)	0.25	126/3431	0.142857	6.90342	9.81318	2.64981e-11	6.09456e-10	4.18391e-10	18	Calr/LOC113801067/LOC113808348/LOC113809213/LOC113813020/LOC113813026/LOC113814912/LOC113814946/LOC113815189/LOC113820067/LOC113821104/LOC113821387/LOC113824407/LOC113826027/Rab5/Vha13/Vha14-1/VhaAC39-1
Hep6	Cellular Processes	Transport and catabolism	pvm04142	Lysosome (pvm04142)	0.21	158/3431	0.0949367	4.58772	6.71089	4.45524e-07	6.83137e-06	4.68973e-06	15	Ect3/LManII/LOC113803354/LOC113808348/LOC113811731/LOC113812061/LOC113814946/LOC113820067/LOC113821104/LOC113821387/LOC113822012/LOC113823457/LOC113824571/LOC113826027/VhaAC39-1
Hep6	Metabolism	Xenobiotics biodegradation and metabolism	pvm00980	Metabolism of xenobiotics by cytochrome P450 (pvm00980)	0.08	42/3431	0.142857	6.90342	5.59499	0.000184748	0.00212461	0.00145854	6	LOC113809598/LOC113821236/LOC113821256/LOC113827259/LOC113829084/LOC113829262
Hep6	Metabolism	Xenobiotics biodegradation and metabolism	pvm00982	Drug metabolism - cytochrome P450 (pvm00982)	0.07	37/3431	0.135135	6.53026	4.91583	0.000857541	0.00657448	0.00451337	5	LOC113809598/LOC113821236/LOC113821256/LOC113829084/LOC113829262
Hep6	Metabolism	Glycan biosynthesis and metabolism	pvm00531	Glycosaminoglycan degradation (pvm00531)	0.06	21/3431	0.190476	9.20456	5.48144	0.000772462	0.00657448	0.00451337	4	Ect3/LOC113811731/LOC113823457/LOC113824571
Hep6	Metabolism	Metabolism of other amino acids	pvm00480	Glutathione metabolism (pvm00480)	0.08	65/3431	0.0923077	4.46067	4.09418	0.00199935	0.0120363	0.00826288	6	LOC113809598/LOC113819894/LOC113821236/LOC113821256/LOC113829084/LOC113829262
Hep6	Metabolism	Energy metabolism	pvm00910	Nitrogen metabolism (pvm00910)	0.04	13/3431	0.230769	11.1517	5.33004	0.00209326	0.0120363	0.00826288	3	LOC113816845/LOC113823144/LOC113823145
Hep6	NA	NA	pvm03272	Virion - Hepatitis viruses (pvm03272)	0.04	14/3431	0.214286	10.3551	5.09798	0.00262483	0.0134158	0.00920994	3	LOC113803354/LOC113808348/LOC113812061
Hep6	Human Diseases	Infectious disease: bacterial	pvm05100	Bacterial invasion of epithelial cells (pvm05100)	0.08	85/3431	0.0705882	3.4111	3.27166	0.0076505	0.0351923	0.0241595	6	Arp3/Arpc1/Arpc2/Cortactin/LOC113813020/LOC113813026
Hep7	Cellular Processes	Transport and catabolism	pvm04142	Lysosome (pvm04142)	0.75	158/3431	0.0189873	16.2864	6.72017	0.000370575	0.0014823	0.000390079	3	LOC113808797/LOC113808808/LOC113827866
Hep7	Cellular Processes	Transport and catabolism	pvm04140	Autophagy - animal (pvm04140)	0.5	101/3431	0.019802	16.9851	5.57026	0.00495331	0.00990662	0.00260701	2	LOC113808797/LOC113808808
Hep7	Cellular Processes	Transport and catabolism	pvm04145	Phagosome (pvm04145)	0.5	126/3431	0.015873	13.6151	4.92844	0.00764806	0.0101974	0.00268353	2	LOC113808797/LOC113808808
Hep8	Cellular Processes	Cell motility	pvm04820	Cytoskeleton in muscle cells (pvm04820)	0.75	144/3431	0.0208333	17.8698	7.06498	0.000280903	0.000561806	NA	3	LOC113807065/LOC113820940/zip
Hep8	Cellular Processes	Cell motility	pvm04814	Motor proteins (pvm04814)	0.5	189/3431	0.010582	9.07672	3.90193	0.0168253	0.0168253	NA	2	LOC113820940/zip

## Sheet: Table S5
Supplementary Table 5: Differentially expressed genes between hepatopancreas single-cell transcriptomic clusters obtained from L. vannamei (n = 8) in the V. parahaemolyticus infection study. Single-cell clusters were generated from three shrimp infected with V. parahaemolyticus and two shrimp that received a mock treatment.
Cluster	Gene Name in Litopenaeus vannamei	NCBI Gene ID	Description	P value	Adjusted P value	Average Log2FC	Percent in Cluster	Percent in Other Clusters
HepVp1	LOC113822677	113822677	small subunit ribosomal RNA	0	0	1.10655	0.999	0.909
HepVp1	LOC113822682	113822682	large subunit ribosomal RNA	0	0	0.895232	1	0.998
HepVp1	LOC113830073	113830073	hemocyanin subunit	0	0	0.479035	0.934	0.711
HepVp1	LOC113823617	113823617	hemocyanin subunit-like	0	0	0.456391	0.841	0.588
HepVp1	LOC113823288	113823288	sterol carrier protein 2	9.09e-292	1.22806e-291	0.543248	0.816	0.631
HepVp1	LOC113820946	113820946	elongation factor 1-alpha	1.00599e-247	1.3591e-243	0.687526	0.679	0.499
HepVp1	LOC113821440	113821440	ferritin	3.44677e-212	4.65659e-208	0.328699	0.981	0.954
HepVp1	LOC113813021	113813021	actin, cytoplasmic A3a	1.68379e-184	2.27479e-180	0.571662	0.507	0.324
HepVp1	RpL5	113830368	ribosomal protein L5; large ribosomal subunit protein uL18A	5.45211e-158	7.3658e-154	0.646653	0.509	0.348
HepVp1	RpL4	113800097	ribosomal protein L4; large ribosomal subunit protein uL4A	9.79368e-127	1.32313e-122	0.609592	0.502	0.364
HepVp1	LOC113806017	113806017	salivary glue protein Sgs-3	2.67073e-120	3.60815e-116	0.517945	0.517	0.377
HepVp1	LOC113805108	113805108	uncharacterized protein	8.38028e-120	1.13218e-115	0.276515	0.567	0.41
HepVp1	RpS2	113818569	ribosomal protein S2; small ribosomal subunit protein uS5	7.78805e-117	1.05217e-112	0.488126	0.548	0.404
HepVp1	RpL6	113826493	ribosomal protein L6; large ribosomal subunit protein eL6	7.47847e-104	1.01034e-99	0.507872	0.528	0.401
HepVp1	RpLP0	113829287	ribosomal protein LP0; large ribosomal subunit protein uL10	5.82016e-77	7.86303e-73	0.388043	0.56	0.448
HepVp1	Aldh-III	113807648	Aldehyde dehydrogenase type III; aldehyde dehydrogenase, dimeric NADP-preferring	7.01769e-64	9.4809e-60	0.430215	0.505	0.414
HepVp1	RpL13	113808705	ribosomal protein L13; large ribosomal subunit protein eL13	6.38721e-57	8.62912e-53	0.349109	0.548	0.45
HepVp1	LOC113799988	113799988	uncharacterized protein	3.86848e-54	5.22632e-50	0.335122	0.542	0.446
HepVp1	RpL24	113806529	ribosomal protein L24; large ribosomal subunit protein eL24	2.831e-48	3.82468e-44	0.30542	0.597	0.515
HepVp1	RpS3A	113802303	ribosomal protein S3A; small ribosomal subunit protein eS1	2.02149e-42	2.73103e-38	0.264524	0.55	0.46
HepVp2	LOC138859076	138859076	uncharacterized protein	0	0	2.36045	0.52	0.143
HepVp2	LOC113810713	113810713	uncharacterized protein	0	0	1.75033	0.602	0.316
HepVp2	LOC113823695	113823695	uncharacterized protein	0	0	1.6846	0.601	0.337
HepVp2	LOC113822377	113822377	ribosome-binding protein 1	0	0	1.60279	0.549	0.202
HepVp2	LOC113803089	113803089	endochitinase	0	0	1.4405	0.581	0.287
HepVp2	LOC113822017	113822017	uncharacterized protein	0	0	1.40117	0.618	0.266
HepVp2	LOC113828398	113828398	globin	0	0	1.38237	0.519	0.23
HepVp2	LOC113826878	113826878	ribosome-binding protein 1	0	0	1.17452	0.739	0.395
HepVp2	Acbp1	113800437	Acyl-CoA binding protein 1; acyl-CoA-binding protein	1.1e-306	1.46846e-302	1.48594	0.766	0.689
HepVp2	LOC113813381	113813381	uncharacterized protein	1.10716e-291	1.49577e-292	1.53518	0.759	0.546
HepVp2	LOC113810173	113810173	uncharacterized lncRNA	7.55797e-222	1.02108e-217	1.47209	0.508	0.323
HepVp2	LOC138860125	138860125	heme-binding protein 1-like	1.12873e-219	1.52492e-215	1.91743	0.522	0.342
HepVp2	Rm62	113814743	ATP-dependent RNA helicase Rm62; probable ATP-dependent RNA helicase DDX17; uncharacterized protein Rm62	2.17608e-182	2.93988e-178	0.865364	0.616	0.404
HepVp2	LOC113810182	113810182	uncharacterized protein	9.63107e-182	1.30116e-177	1.78994	0.612	0.496
HepVp2	LOC113812221	113812221	uncharacterized protein	2.98005e-141	4.02605e-137	1.00205	0.66	0.559
HepVp2	LOC113810980	113810980	ATPase inhibitor mai-2, mitochondrial	8.29748e-127	1.12099e-122	0.720289	0.517	0.351
HepVp2	heca	113804330	hdc homolog, cell cycle regulator; headcase protein	2.01342e-111	2.72013e-107	0.528442	0.633	0.486
HepVp2	LOC113830073	113830073	hemocyanin subunit; LOW QUALITY PROTEIN: hemocyanin subunit	3.89856e-104	5.26695e-100	1.09752	0.893	0.767
HepVp2	LOC113809108	113809108	ATP synthase subunit g, mitochondrial	4.84117e-103	6.54042e-99	0.751757	0.587	0.471
HepVp2	RpL26	113821405	ribosomal protein L26; large ribosomal subunit protein uL24	8.83224e-101	1.19324e-96	0.773186	0.69	0.704
HepVp2	RpS15	113810050	ribosomal protein S15; small ribosomal subunit protein uS19	6.18418e-97	8.35482e-93	0.651667	0.672	0.65
HepVp2	RpL36A	113828518	ribosomal protein L36A; large ribosomal subunit protein eL42	5.37115e-95	7.25642e-91	0.651816	0.706	0.702
HepVp2	RpS9	113821402	ribosomal protein S9; small ribosomal subunit protein uS4	2.1793e-91	2.94424e-87	0.67704	0.691	0.673
HepVp2	RpL23	113804344	ribosomal protein L23; large ribosomal subunit protein uL14	7.45034e-91	1.00654e-86	0.738541	0.709	0.724
HepVp2	LOC113823288	113823288	sterol carrier protein 2	5.25415e-86	7.09836e-82	0.739348	0.761	0.681
HepVp2	RpL14	113821227	ribosomal protein L14; uncharacterized protein RpL14	3.90454e-83	5.27503e-79	0.727028	0.719	0.761
HepVp2	RpL40	113829047	ribosomal protein L40; ubiquitin-ribosomal protein eL40 fusion protein	1.64512e-80	2.22255e-76	0.788556	0.705	0.729
HepVp2	RpL37A	113800445	ribosomal protein L37A; large ribosomal subunit protein eL43	5.21641e-80	7.04737e-76	0.603404	0.655	0.62
HepVp2	RpL18A	113828620	ribosomal protein L18A; large ribosomal subunit protein eL20	6.0844e-79	8.22002e-75	0.674467	0.651	0.631
HepVp2	LOC113812627	113812627	cytochrome c oxidase subunit 5B, mitochondrial	5.13446e-74	6.93666e-70	0.595812	0.524	0.417
HepVp2	LOC138863196	138863196	uncharacterized lncRNA	5.90567e-70	7.97856e-66	0.93564	0.792	0.769
HepVp2	LOC113823617	113823617	hemocyanin subunit-like	2.49367e-69	3.36895e-65	1.09852	0.771	0.656
HepVp2	RpL35	113804715	Ribosomal protein L35; large ribosomal subunit protein uL29	1.70514e-64	2.30365e-60	0.558891	0.623	0.591
HepVp2	RpL21	113808507	ribosomal protein L21; large ribosomal subunit protein eL21	2.42275e-64	3.27313e-60	0.583225	0.622	0.602
HepVp2	RpS16	113829326	ribosomal protein S16; small ribosomal subunit protein uS9	1.23716e-60	1.6714e-56	0.574703	0.677	0.681
HepVp2	RpL32	113826366	Ribosomal protein L32; large ribosomal subunit protein eL32	1.57905e-60	2.13329e-56	0.610132	0.739	0.807
HepVp2	RpL18	113820238	ribosomal protein L18; large ribosomal subunit protein eL18	1.74604e-57	2.3589e-53	0.560916	0.67	0.652
HepVp2	RpL31	113810146	ribosomal protein L31; large ribosomal subunit protein eL31	9.04426e-56	1.22188e-51	0.518369	0.647	0.643
HepVp2	LOC113810733	113810733	uncharacterized lncRNA	9.88176e-56	1.33503e-51	0.648231	0.607	0.585
HepVp2	LOC113824162	113824162	ubiquitin-like FUBI-ribosomal protein eS30 fusion protein	1.10408e-55	1.49161e-51	0.503913	0.643	0.617
HepVp2	LOC113826801	113826801	small ribosomal subunit protein uS8A	6.11649e-55	8.26338e-51	0.599924	0.61	0.573
HepVp2	Ip259	113814890	NSA2 ribosome biogenesis factor-like IP259; ribosome biogenesis protein NSA2 homolog	4.58927e-51	6.20011e-47	0.646846	0.698	0.739
HepVp2	RpS23	113829329	ribosomal protein S23; small ribosomal subunit protein uS12	2.0083e-49	2.71321e-45	0.555881	0.669	0.697
HepVp2	RpLP2	113802449	ribosomal protein LP2; large ribosomal subunit protein P2	9.2143e-49	1.24485e-44	0.470614	0.548	0.48
HepVp2	RpL35A	113828546	ribosomal protein L35A; large ribosomal subunit protein eL33	7.39966e-47	9.99694e-43	0.470865	0.604	0.567
HepVp2	Cndp2	113817189	Cytosolic non-specific dipeptidase 2; cytosolic non-specific dipeptidase	2.70743e-44	3.65773e-40	0.459456	0.514	0.425
HepVp2	RpL29	113823430	ribosomal protein L29; large ribosomal subunit protein eL29	1.7509e-43	2.36547e-39	0.507947	0.524	0.452
HepVp2	RpS18	113826408	ribosomal protein S18; small ribosomal subunit protein uS13	2.08604e-43	2.81824e-39	0.538349	0.618	0.617
HepVp2	RpS25	113815231	ribosomal protein S25; small ribosomal subunit protein eS25	2.71949e-43	3.67404e-39	0.550569	0.679	0.705
HepVp2	LOC113822916	113822916	uncharacterized lncRNA	1.3653e-40	1.84452e-36	0.580468	0.635	0.6
HepVp2	RpL27	113802126	ribosomal protein L27; large ribosomal subunit protein eL27	2.76458e-40	3.73495e-36	0.47696	0.628	0.624
HepVp2	LOC113827843	113827843	small ribosomal subunit protein eS19	7.89438e-39	1.06653e-34	0.520278	0.616	0.609
HepVp2	RpL27A	113818964	ribosomal protein L27A; large ribosomal subunit protein uL15	2.96523e-38	4.00602e-34	0.551379	0.673	0.719
HepVp2	RpS26	113805829	ribosomal protein S26; small ribosomal subunit protein eS26	7.66711e-36	1.03583e-31	0.386246	0.574	0.536
HepVp2	RpL28	113801173	ribosomal protein L28; large ribosomal subunit protein eL28	2.02619e-34	2.73738e-30	0.52198	0.588	0.585
HepVp2	RpS27	113806437	ribosomal protein S27; small ribosomal subunit protein eS27	1.26924e-31	1.71475e-27	0.420067	0.553	0.525
HepVp2	RpS13	113813583	ribosomal protein S13; small ribosomal subunit protein uS15	3.43668e-28	4.64295e-24	0.355604	0.552	0.514
HepVp2	RpL37a	113808977	ribosomal protein L37a; large ribosomal subunit protein eL37	1.11812e-27	1.51057e-23	0.342584	0.557	0.512
HepVp2	RpL11	113808631	ribosomal protein L11; large ribosomal subunit protein uL5B	6.81514e-27	9.20726e-23	0.413092	0.573	0.562
HepVp2	LOC113817634	113817634	uncharacterized protein	8.88176e-26	1.19993e-21	0.521096	0.584	0.554
HepVp2	RpL9	113814901	ribosomal protein L9; large ribosomal subunit protein uL6	9.31845e-25	1.25892e-20	0.349235	0.548	0.513
HepVp2	RpL15	113803755	ribosomal protein L15; large ribosomal subunit protein eL15	1.77794e-24	2.402e-20	0.420164	0.606	0.603
HepVp2	RpS24	113821228	ribosomal protein S24; small ribosomal subunit protein eS24	7.63973e-24	1.03213e-19	0.308743	0.589	0.572
HepVp2	LOC113810752	113810752	cytochrome c oxidase subunit 7A2, mitochondrial	9.2942e-24	1.25565e-19	0.27501	0.524	0.462
HepVp2	RpS11	113811251	ribosomal protein S11; small ribosomal subunit protein uS17	5.24375e-22	7.0843e-18	0.285526	0.562	0.532
HepVp2	RpL36	113824081	ribosomal protein L36; large ribosomal subunit protein eL36	2.15195e-21	2.90729e-17	0.268002	0.539	0.497
HepVp2	LOC113810071	113810071	small ribosomal subunit protein uS11	1.32309e-20	1.78749e-16	0.379841	0.579	0.584
HepVp2	RpS7	113815515	ribosomal protein S7; small ribosomal subunit protein eS7	2.98574e-20	4.03373e-16	0.351749	0.594	0.597
HepVp2	RpLP1	113815887	Ribosomal protein LP1; large ribosomal subunit protein P1	1.38955e-19	1.87729e-15	0.476595	0.731	0.815
HepVp2	LOC113803635	113803635	small ribosomal subunit protein eS10	1.42652e-18	1.92723e-14	0.287184	0.561	0.545
HepVp2	LOC113829084	113829084	glutathione S-transferase 3, mitochondrial	2.63746e-18	3.56321e-14	0.435061	0.532	0.504
HepVp2	RpL23A	113809959	ribosomal protein L23A; large ribosomal subunit protein uL23	1.43155e-16	1.93402e-12	0.328463	0.578	0.582
HepVp2	RpL10	113808364	ribosomal protein L10; large ribosomal subunit protein uL16	9.97735e-16	1.34794e-11	0.334835	0.637	0.688
HepVp2	RpL17	113806281	ribosomal protein L17; large ribosomal subunit protein uL22	2.19188e-12	2.96123e-08	0.310208	0.573	0.581
HepVp2	RpS4	113809517	ribosomal protein S4; small ribosomal subunit protein eS4	4.99458e-11	6.74768e-07	0.340778	0.574	0.591
HepVp3	LOC113823145	113823145	glutamine synthetase	0	0	3.6699	0.571	0.19
HepVp3	LOC138865451	138865451	killer cell lectin-like receptor 5	0	0	3.65141	0.621	0.187
HepVp3	LOC113810775	113810775	uncharacterized protein	0	0	3.45279	0.719	0.209
HepVp3	LOC113822072	113822072	uncharacterized lncRNA	0	0	3.27699	0.698	0.199
HepVp3	LOC138867258	138867258	platelet endothelial aggregation receptor 1-like	0	0	3.27642	0.825	0.515
HepVp3	LOC138867259	138867259	uncharacterized protein	0	0	3.22569	0.765	0.345
HepVp3	LOC113822815	113822815	uncharacterized protein	0	0	3.0646	0.622	0.127
HepVp3	LOC113806449	113806449	mucin-7	0	0	2.96349	0.841	0.286
HepVp3	LOC113802702	113802702	uncharacterized protein	0	0	2.95433	0.694	0.138
HepVp3	Ect3	113818220	Ectoderm-expressed 3; beta-galactosidase	0	0	2.94082	0.793	0.275
HepVp3	LOC138865453	138865453	uncharacterized protein	0	0	2.90716	0.685	0.165
HepVp3	rush	113829394	rush hour; pleckstrin homology domain-containing family F member 2	0	0	2.88464	0.701	0.156
HepVp3	LOC113810660	113810660	uncharacterized protein	0	0	2.80874	0.678	0.163
HepVp3	LOC113803866	113803866	uncharacterized protein	0	0	2.80267	0.797	0.271
HepVp3	LOC113817222	113817222	leucine-rich repeat-containing protein 15	0	0	2.7824	0.541	0.101
HepVp3	Snx1	113810186	sorting nexin 1; sorting nexin-2	0	0	2.77834	0.738	0.204
HepVp3	LOC113809598	113809598	hematopoietic prostaglandin D synthase	0	0	2.76084	0.847	0.374
HepVp3	LOC113823144	113823144	glutamine synthetase	0	0	2.74472	0.842	0.559
HepVp3	LOC113824426	113824426	uncharacterized protein	0	0	2.74071	0.829	0.303
HepVp3	Gdi	113802507	GDP dissociation inhibitor; rab GDP dissociation inhibitor alpha	0	0	2.73704	0.612	0.142
HepVp3	LOC113824571	113824571	arylsulfatase B	0	0	2.72242	0.75	0.223
HepVp3	LOC113801067	113801067	V-type proton ATPase catalytic subunit A	0	0	2.71761	0.544	0.103
HepVp3	LOC113823457	113823457	hyaluronidase B	0	0	2.70432	0.808	0.254
HepVp3	LOC113816845	113816845	carbonic anhydrase 1	0	0	2.70409	0.53	0.094
HepVp3	Wbp2	113805399	WW domain binding protein 2; WW domain-binding protein 2	0	0	2.67647	0.568	0.119
HepVp3	LOC113811005	113811005	uncharacterized protein	0	0	2.6536	0.735	0.19
HepVp3	LOC113814946	113814946	V-type proton ATPase 16 kDa proteolipid subunit c	0	0	2.62996	0.73	0.224
HepVp3	LOC113805307	113805307	synaptophysin	0	0	2.61629	0.523	0.112
HepVp3	LOC113811278	113811278	uncharacterized lncRNA	0	0	2.59235	0.629	0.179
HepVp3	LOC113804689	113804689	uncharacterized protein	0	0	2.58582	0.96	0.539
HepVp3	LOC113813885	113813885	phosphatidylinositol 3,4,5-trisphosphate 3-phosphatase TPTE2	0	0	2.57752	0.505	0.089
HepVp3	LOC113814442	113814442	uncharacterized protein	0	0	2.53054	0.683	0.151
HepVp3	Ssk	113817276	smooth septate junction protein snakeskin; protein snakeskin	0	0	2.52733	0.539	0.123
HepVp3	LOC113822862	113822862	lymphocyte antigen 75	0	0	2.52383	0.728	0.272
HepVp3	LManII	113827618	Lysosomal alpha-mannosidase II; lysosomal alpha-mannosidase	0	0	2.50788	0.517	0.111
HepVp3	LOC113808348	113808348	macrosialin	0	0	2.4842	0.731	0.232
HepVp3	LOC113811253	113811253	protein D2	0	0	2.40265	0.879	0.393
HepVp3	LOC113815249	113815249	metallothionein-1	0	0	2.38255	0.991	0.8
HepVp3	LOC113815189	113815189	tubulin alpha-1 chain	0	0	2.37787	0.536	0.125
HepVp3	LOC113824628	113824628	soluble scavenger receptor cysteine-rich domain-containing protein SSC5D	0	0	2.35649	0.544	0.127
HepVp3	Rab5	113824221	RAS oncogene family member Rab5; ras-related protein Rab-5B-like	0	0	2.32333	0.513	0.117
HepVp3	VhaAC39-1	113814572	V-type proton ATPase subunit VhaAC39-1; V-type proton ATPase subunit d 1	0	0	2.31725	0.546	0.124
HepVp3	Rab1	113824259	RAS oncogene family member Rab1; ras-related protein Rab-1A	0	0	2.30545	0.593	0.139
HepVp3	LOC113829053	113829053	di-N-acetylchitobiase	0	0	2.29433	0.812	0.321
HepVp3	LOC113818979	113818979	esterase FE4	0	0	2.28483	0.546	0.144
HepVp3	LOC113807720	113807720	uncharacterized protein	0	0	2.26536	0.741	0.32
HepVp3	cpb	113830011	F-actin-capping protein subunit beta	0	0	2.26025	0.568	0.139
HepVp3	Rme-8	113800191	receptor mediated endocytosis 8; dnaJ homolog subfamily C member 13	0	0	2.24874	0.724	0.177
HepVp3	Oda	113800562	Ornithine decarboxylase antizyme; ornithine decarboxylase antizyme 1	0	0	2.19283	0.866	0.489
HepVp3	LOC113821387	113821387	V-type proton ATPase 116 kDa subunit a 1	0	0	2.18934	0.646	0.198
HepVp3	LOC113821104	113821104	V-type proton ATPase 16 kDa proteolipid subunit c	0	0	2.16273	0.719	0.253
HepVp3	LOC113809213	113809213	V-type proton ATPase subunit D	0	0	2.14806	0.664	0.189
HepVp3	LOC113823401	113823401	microtubule-associated protein futsch	0	0	2.14774	0.649	0.163
HepVp3	Lamtor2	113825494	Late endosomal/lysosomal adaptor, MAPK and MTOR activator 2; ragulator complex protein LAMTOR2	0	0	2.14515	0.503	0.125
HepVp3	LOC113826864	113826864	annexin B10; annexin B9	0	0	2.13146	0.573	0.168
HepVp3	LOC113821256	113821256	glutathione S-transferase 1	0	0	2.11749	0.829	0.372
HepVp3	LOC113822184	113822184	MAM and LDL-receptor class A domain-containing protein 2	0	0	2.11519	0.54	0.104
HepVp3	LOC113812061	113812061	tetraspanin-3	0	0	2.11106	0.778	0.327
HepVp3	Rab11	113816303	RAS oncogene family member Rab11; ras-related protein Rab-11A; ras-related protein Rab-11B	0	0	2.10642	0.663	0.207
HepVp3	Vha14-1	113810598	V-type proton ATPase subunit Vha14-1; V-type proton ATPase subunit F	0	0	2.0994	0.758	0.33
HepVp3	LOC113809596	113809596	hematopoietic prostaglandin D synthase	0	0	2.06569	0.844	0.495
HepVp3	LOC113821236	113821236	glutathione S-transferase 1	0	0	2.063	0.805	0.408
HepVp3	Vha13	113813311	V-type proton ATPase subunit Vha13; V-type proton ATPase subunit G	0	0	2.05966	0.903	0.513
HepVp3	LOC113820990	113820990	ribonuclease kappa-B	0	0	2.0261	0.818	0.378
HepVp3	LOC113826027	113826027	V-type proton ATPase 21 kDa proteolipid subunit c''	0	0	1.98751	0.654	0.216
HepVp3	LOC113812177	113812177	aldo-keto reductase family 1 member B1	0	0	1.96115	0.851	0.382
HepVp3	Arpc1	113828827	Actin-related protein 2/3 complex, subunit 1A; actin-related protein 2/3 complex subunit 1A-B	0	0	1.95817	0.56	0.154
HepVp3	LOC113820067	113820067	V-type proton ATPase subunit S1	0	0	1.94956	0.556	0.17
HepVp3	PMCA	113826424	plasma membrane calcium-transporting ATPase 3; plasma membrane calcium-transporting ATPase 2	0	0	1.938	0.755	0.222
HepVp3	capt	113805456	adenylyl cyclase-associated protein 1	0	0	1.91468	0.593	0.196
HepVp3	LOC113825949	113825949	uncharacterized protein	0	0	1.89888	0.623	0.213
HepVp3	LOC113819894	113819894	glutathione peroxidase 2	0	0	1.87865	0.867	0.476
HepVp3	LOC138864700	138864700	uncharacterized lncRNA	0	0	1.85856	0.514	0.159
HepVp3	LOC113825930	113825930	cytochrome c oxidase subunit 7A, mitochondrial	0	0	1.81125	0.624	0.233
HepVp3	LOC113809313	113809313	uncharacterized protein	0	0	1.78898	0.813	0.405
HepVp3	Cortactin	113807069	cortactin; src substrate cortactin	0	0	1.78828	0.655	0.207
HepVp3	LOC113811731	113811731	beta-hexosaminidase subunit alpha	0	0	1.77663	0.55	0.174
HepVp3	Arpc2	113818199	Actin-related protein 2/3 complex, subunit 2; probable actin-related protein 2/3 complex subunit 2	0	0	1.76466	0.667	0.235
HepVp3	LOC113807896	113807896	uncharacterized protein	0	0	1.73306	0.676	0.273
HepVp3	LOC113819882	113819882	bifunctional peptidase and arginyl-hydroxylase JMJD5; F-box/LRR-repeat protein 20	0	0	1.70899	0.607	0.217
HepVp3	LOC113806297	113806297	peptidyl-prolyl cis-trans isomerase 5	0	0	1.70705	0.818	0.512
HepVp3	LOC113823324	113823324	protein lifeguard 1	0	0	1.69812	0.756	0.315
HepVp3	LOC113813026	113813026	actin-5C	0	0	1.69471	0.723	0.364
HepVp3	LOC113824410	113824410	testis-expressed protein 2	0	0	1.69168	0.636	0.202
HepVp3	COX7B	113807280	Cytochrome c oxidase subunit 7B; uncharacterized protein COX7B	0	0	1.69049	0.749	0.338
HepVp3	LOC113828339	113828339	cytochrome c oxidase subunit 6C-1	0	0	1.68499	0.777	0.362
HepVp3	LOC113827259	113827259	carbonyl reductase [NADPH] 1	0	0	1.68135	0.641	0.246
HepVp3	LOC113805182	113805182	membrane protein BRI3	0	0	1.67403	0.736	0.304
HepVp3	Mdh2	113811537	malate dehydrogenase 2; malate dehydrogenase, mitochondrial	0	0	1.65298	0.541	0.187
HepVp3	Klc	113819781	kinesin light chain	0	0	1.64151	0.619	0.185
HepVp3	LOC113824407	113824407	tubulin beta-4B chain	0	0	1.60429	0.575	0.214
HepVp3	tsr	113817782	Cofilin/actin-depolymerizing factor homolog tsr; cofilin/actin-depolymerizing factor homolog	0	0	1.5304	0.918	0.579
HepVp3	LOC113829340	113829340	cytochrome c oxidase subunit 6A, mitochondrial	0	0	1.52234	0.74	0.365
HepVp3	LOC113809324	113809324	band 7 protein AGAP004871	0	0	1.51783	0.699	0.245
HepVp3	LOC113803528	113803528	uncharacterized protein	0	0	1.45461	0.629	0.308
HepVp3	LOC113808104	113808104	histone-lysine N-methyltransferase, H3 lysine-79 specific; trichohyalin	0	0	1.41392	0.571	0.243
HepVp3	LOC113827891	113827891	DAZ-associated protein 2; YLP motif-containing protein 1	0	0	1.35916	0.675	0.298
HepVp3	LOC113829262	113829262	glutathione S-transferase Mu 3	0	0	1.31339	0.713	0.368
HepVp3	LOC113806677	113806677	voltage-dependent anion-selective channel	0	0	1.30952	0.686	0.306
HepVp3	LOC113803354	113803354	CD63 antigen	0	0	1.29488	0.612	0.284
HepVp3	LOC138867553	138867553	coactosin-like protein	0	0	1.27693	0.591	0.287
HepVp3	COX5A	113800033	Cytochrome c oxidase subunit 5A; cytochrome c oxidase subunit 5A, mitochondrial	0	0	1.19218	0.728	0.383
HepVp3	COX6B	113804555	Cytochrome c oxidase subunit 6B; cytochrome c oxidase subunit 6B2	0	0	1.17904	0.72	0.399
HepVp3	LOC113818074	113818074	ATP synthase-coupling factor 6, mitochondrial	0	0	1.11723	0.708	0.37
HepVp3	LOC113813020	113813020	actin, cytoplasmic 1	0	0	1.01556	0.931	0.724
HepVp3	LOC113803442	113803442	sodium/calcium exchanger regulatory protein 1	0	0	0.807979	0.944	0.773
HepVp3	LOC113810335	113810335	cytochrome b-c1 complex subunit 6, mitochondrial-like	2e-307	2.66993e-302	1.17351	0.593	0.279
HepVp3	Calr	113823527	calreticulin	5.38162e-279	7.27057e-275	1.65006	0.551	0.304
HepVp3	ATPsynF	113811228	ATP synthase, subunit F; putative ATP synthase subunit f, mitochondrial	5.10543e-264	6.89743e-260	1.02817	0.599	0.311
HepVp3	sesB	113810722	stress-sensitive B; ADP/ATP translocase 3	2.21753e-249	2.99589e-245	0.804533	0.751	0.469
HepVp3	LOC113830566	113830566	profilin	3.7321e-244	5.04206e-240	0.519952	0.869	0.647
HepVp3	LOC113822937	113822937	cytochrome b-c1 complex subunit 7	1.82e-234	2.45881e-230	1.08153	0.505	0.244
HepVp3	LOC113809108	113809108	ATP synthase subunit g, mitochondrial	1.70859e-203	2.3083e-199	0.701912	0.726	0.456
HepVp3	RpL31	113810146	ribosomal protein L31; large ribosomal subunit protein eL31	2.04957e-201	2.76897e-197	0.657524	0.827	0.617
HepVp3	LOC113825012	113825012	fatty acid binding protein 1-B.1	3.75286e-200	5.07012e-196	0.604606	0.982	0.942
HepVp3	LOC113829084	113829084	glutathione S-transferase 3, mitochondrial	3.45002e-191	4.66097e-187	0.748263	0.722	0.477
HepVp3	RpL37A	113800445	ribosomal protein L37A; large ribosomal subunit protein eL43	8.29274e-180	1.12035e-175	0.656123	0.822	0.597
HepVp3	ATPsynD	113823895	ATP synthase, subunit D; ATP synthase subunit d, mitochondrial	5.56852e-177	7.52306e-173	0.783303	0.606	0.359
HepVp3	LOC138863196	138863196	uncharacterized lncRNA	1.0279e-167	1.3887e-163	0.929932	0.87	0.759
HepVp3	RpS25	113815231	ribosomal protein S25; small ribosomal subunit protein eS25	5.48691e-152	7.41281e-148	0.585005	0.851	0.679
HepVp3	LOC113816366	113816366	arginine kinase Met e 2	9.38585e-148	1.26803e-143	0.726998	0.578	0.346
HepVp3	LOC113812627	113812627	cytochrome c oxidase subunit 5B, mitochondrial	6.42214e-146	8.67632e-142	0.645191	0.639	0.405
HepVp3	LOC113810752	113810752	cytochrome c oxidase subunit 7A2, mitochondrial	1.20705e-142	1.63073e-138	0.605223	0.683	0.442
HepVp3	ATPsynC	113818783	ATP synthase, subunit C; ATP synthase lipid-binding protein, mitochondrial	6.293e-133	8.50184e-129	0.63584	0.77	0.59
HepVp3	RpL27	113802126	ribosomal protein L27; large ribosomal subunit protein eL27	1.39866e-118	1.88959e-114	0.507039	0.777	0.603
HepVp3	Ip259	113814890	NSA2 ribosome biogenesis factor-like IP259; ribosome biogenesis protein NSA2 homolog	8.16133e-110	1.1026e-105	0.511637	0.828	0.717
HepVp3	RpL35A	113828546	ribosomal protein L35A; large ribosomal subunit protein eL33	6.95433e-108	9.3953e-104	0.473696	0.756	0.547
HepVp3	RpL26	113821405	ribosomal protein L26; large ribosomal subunit protein uL24	6.12917e-100	8.2805e-96	0.469864	0.822	0.684
HepVp3	LOC113826801	113826801	small ribosomal subunit protein uS8A	6.2428e-99	8.43403e-95	0.545664	0.714	0.559
HepVp3	Aldh-III	113807648	Aldehyde dehydrogenase type III; aldehyde dehydrogenase, dimeric NADP-preferring	1.39382e-98	1.88305e-94	0.521844	0.627	0.418
HepVp3	RpL14	113821227	ribosomal protein L14; uncharacterized protein RpL14	2.81981e-94	3.80956e-90	0.411967	0.855	0.739
HepVp3	RpL40	113829047	ribosomal protein L40; ubiquitin-ribosomal protein eL40 fusion protein	9.41366e-89	1.27179e-84	0.467458	0.83	0.71
HepVp3	RpL37a	113808977	ribosomal protein L37a; large ribosomal subunit protein eL37	4.03966e-86	5.45759e-82	0.444023	0.687	0.495
HepVp3	RpL32	113826366	Ribosomal protein L32; large ribosomal subunit protein eL32	1.26676e-85	1.71139e-81	0.381798	0.876	0.783
HepVp3	RpL36A	113828518	ribosomal protein L36A; large ribosomal subunit protein eL42	6.23934e-78	8.42935e-74	0.37968	0.824	0.684
HepVp3	LOC113824162	113824162	ubiquitin-like FUBI-ribosomal protein eS30 fusion protein	3.46601e-77	4.68257e-73	0.38134	0.762	0.601
HepVp3	LOC113817924	113817924	peptidyl-prolyl cis-trans isomerase	2.30085e-72	3.10845e-68	0.706411	0.645	0.535
HepVp3	Tctp	113821397	translationally controlled tumor protein; translationally-controlled tumor protein homolog	3.66727e-71	4.95448e-67	0.402957	0.667	0.5
HepVp3	RpL35	113804715	Ribosomal protein L35; large ribosomal subunit protein uL29	2.42092e-70	3.27066e-66	0.381016	0.743	0.575
HepVp3	LOC113817634	113817634	uncharacterized protein	1.98055e-68	2.67572e-64	0.35377	0.708	0.537
HepVp3	LOC113810733	113810733	uncharacterized lncRNA	6.73684e-64	9.10147e-60	0.373803	0.744	0.566
HepVp3	RpL21	113808507	ribosomal protein L21; large ribosomal subunit protein eL21	2.24797e-61	3.03701e-57	0.325934	0.742	0.585
HepVp3	RpL29	113823430	ribosomal protein L29; large ribosomal subunit protein eL29	3.07569e-59	4.15526e-55	0.430374	0.594	0.445
HepVp3	RpS15	113810050	ribosomal protein S15; small ribosomal subunit protein uS19	1.63531e-54	2.2093e-50	0.324114	0.769	0.637
HepVp3	RpS18	113826408	ribosomal protein S18; small ribosomal subunit protein uS13	4.9161e-49	6.64165e-45	0.296557	0.729	0.6
HepVp3	RpLP1	113815887	Ribosomal protein LP1; large ribosomal subunit protein P1	8.49177e-48	1.14724e-43	0.290903	0.87	0.791
HepVp3	LOC113827843	113827843	small ribosomal subunit protein eS19	1.05602e-43	1.42668e-39	0.324312	0.698	0.597
HepVp3	LOC113810071	113810071	small ribosomal subunit protein uS11	8.38836e-42	1.13327e-37	0.285862	0.691	0.567
HepVp3	RpL28	113801173	ribosomal protein L28; large ribosomal subunit protein eL28	2.74358e-40	3.70658e-36	0.300166	0.683	0.571
HepVp3	RpL23	113804344	ribosomal protein L23; large ribosomal subunit protein uL14	2.31309e-38	3.12499e-34	0.286767	0.804	0.71
HepVp4	LOC113815556	113815556	trypsin-1	0	0	3.00875	0.554	0.126
HepVp4	LOC113808808	113808808	procathepsin L-like	0	0	2.99421	0.665	0.167
HepVp4	LOC113800625	113800625	peritrophin-1	0	0	2.96886	0.525	0.123
HepVp4	LOC113805739	113805739	chymotrypsin BII-like	0	0	2.96316	0.649	0.152
HepVp4	LOC113819415	113819415	uncharacterized protein	0	0	2.96311	0.62	0.136
HepVp4	LOC113824920	113824920	perlucin-like protein	0	0	2.95855	0.558	0.136
HepVp4	LOC113811913	113811913	uncharacterized protein	0	0	2.95271	0.769	0.232
HepVp4	LOC113811914	113811914	uncharacterized protein	0	0	2.8681	0.722	0.198
HepVp4	LOC113805933	113805933	lysozyme	0	0	2.82598	0.918	0.314
HepVp4	LOC113805736	113805736	chymotrypsin BII	0	0	2.79551	0.735	0.209
HepVp4	LOC138864390	138864390	galactose-specific lectin nattectin-like	0	0	2.78729	0.714	0.19
HepVp4	LOC113808797	113808797	procathepsin L	0	0	2.78201	0.806	0.231
HepVp4	LOC113827866	113827866	legumain	0	0	2.76883	0.651	0.174
HepVp4	LOC138862967	138862967	alpha-N-acetylgalactosamine-specific lectin-like	0	0	2.74372	0.829	0.245
HepVp4	LOC113826331	113826331	astacin	0	0	2.7358	0.607	0.147
HepVp4	LOC113811552	113811552	low-density lipoprotein receptor	0	0	2.73329	0.767	0.218
HepVp4	LOC113816409	113816409	uncharacterized protein	0	0	2.7049	0.717	0.186
HepVp4	LOC113827873	113827873	vitelline membrane outer layer protein 1 homolog	0	0	2.69154	0.531	0.13
HepVp4	LOC113812977	113812977	C-type lectin domain family 7 member A	0	0	2.67031	0.537	0.143
HepVp4	LOC113826343	113826343	astacin	0	0	2.5971	0.618	0.157
HepVp4	LOC113802097	113802097	carboxypeptidase B	0	0	2.56829	0.672	0.177
HepVp4	LOC113817260	113817260	chitinase-3-like protein 1	0	0	2.53335	0.828	0.246
HepVp4	LOC113810220	113810220	apolipoprotein D	0	0	2.48242	0.633	0.172
HepVp4	LOC113828084	113828084	uncharacterized protein	0	0	2.4561	0.79	0.239
HepVp4	LOC113823213	113823213	agrin	0	0	2.4303	0.616	0.16
HepVp4	LOC113820644	113820644	macrophage mannose receptor 1	0	0	2.34226	0.566	0.149
HepVp4	LOC113804921	113804921	oplophorus-luciferin 2-monooxygenase non-catalytic subunit	0	0	2.16453	0.53	0.138
HepVp4	LOC113817258	113817258	chitinase-3-like protein 1	0	0	2.15212	0.562	0.165
HepVp4	LOC113810182	113810182	uncharacterized protein	4.15125e-291	5.60834e-292	0.340489	0.843	0.469
HepVp4	LOC113813021	113813021	actin, cytoplasmic A3a	5.77088e-292	7.79646e-288	0.884859	0.68	0.346
HepVp4	LOC113823288	113823288	sterol carrier protein 2	9.20811e-289	1.24402e-284	0.588478	0.926	0.662
HepVp4	LOC113805108	113805108	uncharacterized protein	1.75945e-270	2.37701e-266	0.731623	0.743	0.425
HepVp4	LOC113803973	113803973	S-adenosylmethionine synthase	6.0735e-259	8.2053e-255	0.972764	0.629	0.324
HepVp4	LOC113821440	113821440	ferritin	2.15878e-251	2.91651e-247	0.409286	0.995	0.959
HepVp4	LOC113813381	113813381	uncharacterized protein	1.0931e-244	1.47678e-240	0.463781	0.859	0.543
HepVp4	LOC113830073	113830073	hemocyanin subunit; LOW QUALITY PROTEIN: hemocyanin subunit	3.67145e-213	4.96013e-209	0.469189	0.95	0.765
HepVp4	LOC113823617	113823617	hemocyanin subunit-like	2.42419e-207	3.27509e-203	0.468863	0.876	0.647
HepVp4	LOC113810173	113810173	uncharacterized lncRNA	5.20688e-178	7.03449e-174	0.584943	0.599	0.32
HepVp4	LOC113801166	113801166	glutathione S-transferase Mu 1	1.51093e-166	2.04127e-162	0.748362	0.586	0.331
HepVp4	LOC113820946	113820946	elongation factor 1-alpha	1.44989e-157	1.9588e-153	0.624103	0.76	0.533
HepVp4	LOC113822916	113822916	uncharacterized lncRNA	1.28255e-129	1.73272e-125	0.431359	0.807	0.577
HepVp4	RpS6	113804422	ribosomal protein S6; small ribosomal subunit protein eS6	5.91347e-120	7.98909e-116	0.741822	0.516	0.314
HepVp4	LOC113803089	113803089	endochitinase	1.3136e-116	1.77467e-112	0.636378	0.519	0.311
HepVp4	Aldh-III	113807648	Aldehyde dehydrogenase type III; aldehyde dehydrogenase, dimeric NADP-preferring	2.52705e-116	3.41405e-112	0.660103	0.613	0.422
HepVp4	RpL4	113800097	ribosomal protein L4; large ribosomal subunit protein uL4A	1.59803e-115	2.15894e-111	0.7182	0.58	0.388
HepVp4	RpL3	113828963	ribosomal protein L3; large ribosomal subunit protein uL3	4.38053e-115	5.9181e-111	0.674055	0.544	0.341
HepVp4	RpL5	113830368	ribosomal protein L5; large ribosomal subunit protein uL18A	5.35775e-111	7.23833e-107	0.670409	0.575	0.38
HepVp4	RpL22	113824800	Ribosomal protein L22; large ribosomal subunit protein eL22	8.16808e-101	1.10351e-96	0.631379	0.542	0.353
HepVp4	RpS2	113818569	ribosomal protein S2; small ribosomal subunit protein uS5	3.56369e-98	4.81454e-94	0.578792	0.622	0.43
HepVp4	LOC113806017	113806017	salivary glue protein Sgs-3	1.61111e-91	2.1766e-87	0.593378	0.581	0.403
HepVp4	RpL24	113806529	ribosomal protein L24; large ribosomal subunit protein eL24	8.01016e-91	1.08217e-86	0.524265	0.696	0.522
HepVp4	RpLP0	113829287	ribosomal protein LP0; large ribosomal subunit protein uL10	3.49668e-89	4.72402e-85	0.521905	0.64	0.465
HepVp4	RpL6	113826493	ribosomal protein L6; large ribosomal subunit protein eL6	1.18371e-85	1.59919e-81	0.563023	0.596	0.423
HepVp4	LOC113825738	113825738	Y-box factor homolog	1.52473e-79	2.05992e-75	0.644068	0.536	0.38
HepVp4	LOC113810713	113810713	uncharacterized protein	1.05752e-73	1.42871e-69	0.340273	0.52	0.343
HepVp4	RpL15	113803755	ribosomal protein L15; large ribosomal subunit protein eL15	1.22895e-69	1.66032e-65	0.371509	0.748	0.583
HepVp4	RpL10Ab	113823525	ribosomal protein L10Ab; large ribosomal subunit protein uL1	1.40693e-69	1.90076e-65	0.518923	0.557	0.398
HepVp4	RpS3	113824166	ribosomal protein S3; small ribosomal subunit protein uS3	1.23409e-68	1.66726e-64	0.513049	0.547	0.39
HepVp4	sesB	113810722	stress-sensitive B; ADP/ATP translocase 3	3.56623e-63	4.81797e-59	0.467093	0.631	0.488
HepVp4	LOC113817634	113817634	uncharacterized protein	1.95592e-62	2.64245e-58	0.343592	0.692	0.541
HepVp4	ATPsynC	113818783	ATP synthase, subunit C; ATP synthase lipid-binding protein, mitochondrial	1.9778e-61	2.67201e-57	0.287241	0.763	0.593
HepVp4	RpL13	113808705	ribosomal protein L13; large ribosomal subunit protein eL13	1.87614e-60	2.53466e-56	0.430882	0.618	0.465
HepVp4	RpL17	113806281	ribosomal protein L17; large ribosomal subunit protein uL22	1.32727e-59	1.79315e-55	0.364664	0.713	0.561
HepVp4	RpL10	113808364	ribosomal protein L10; large ribosomal subunit protein uL16	1.83242e-59	2.47559e-55	0.287952	0.817	0.66
HepVp4	RpL23A	113809959	ribosomal protein L23A; large ribosomal subunit protein uL23	3.64049e-57	4.9183e-53	0.364562	0.705	0.564
HepVp4	RpS7	113815515	ribosomal protein S7; small ribosomal subunit protein eS7	2.61985e-55	3.53942e-51	0.356922	0.723	0.579
HepVp4	RpL9	113814901	ribosomal protein L9; large ribosomal subunit protein uL6	5.30547e-52	7.16769e-48	0.386777	0.645	0.501
HepVp4	RpS16	113829326	ribosomal protein S16; small ribosomal subunit protein uS9	1.08888e-51	1.47108e-47	0.256662	0.813	0.662
HepVp4	RpS11	113811251	ribosomal protein S11; small ribosomal subunit protein uS17	1.45893e-48	1.97101e-44	0.392749	0.651	0.521
HepVp4	LOC113810981	113810981	large ribosomal subunit protein eL34	2.33015e-46	3.14804e-42	0.408006	0.579	0.453
HepVp4	RpL8	113804304	ribosomal protein L8; large ribosomal subunit protein uL2	6.87706e-46	9.29091e-42	0.320743	0.672	0.534
HepVp4	Cndp2	113817189	Cytosolic non-specific dipeptidase 2; cytosolic non-specific dipeptidase	1.32066e-44	1.78421e-40	0.424928	0.55	0.425
HepVp4	RpS4	113809517	ribosomal protein S4; small ribosomal subunit protein eS4	8.22733e-44	1.11151e-39	0.282853	0.706	0.572
HepVp4	LOC113799988	113799988	uncharacterized protein	2.65903e-42	3.59235e-38	0.36582	0.592	0.463
HepVp4	LOC113829084	113829084	glutathione S-transferase 3, mitochondrial	2.56352e-41	3.46332e-37	0.292477	0.629	0.492
HepVp4	LOC113803635	113803635	small ribosomal subunit protein eS10	9.57016e-41	1.29293e-36	0.333574	0.66	0.532
HepVp4	RpL11	113808631	ribosomal protein L11; large ribosomal subunit protein uL5B	1.48924e-39	2.01196e-35	0.280289	0.685	0.547
HepVp4	Rack1	113824223	Receptor of activated protein kinase C 1; small ribosomal subunit protein RACK1	6.21527e-39	8.39682e-35	0.390299	0.507	0.388
HepVp4	RpS3A	113802303	ribosomal protein S3A; small ribosomal subunit protein eS1	1.57912e-37	2.13339e-33	0.295095	0.601	0.476
HepVp4	RpL7	113805279	ribosomal protein L7; large ribosomal subunit protein uL30	9.27923e-37	1.25362e-32	0.268487	0.644	0.518
HepVp4	RpL36	113824081	ribosomal protein L36; large ribosomal subunit protein eL36	5.10913e-33	6.90244e-29	0.330831	0.603	0.49
HepVp4	Tctp	113821397	translationally controlled tumor protein; translationally-controlled tumor protein homolog	1.63e-31	2.20212e-27	0.288585	0.62	0.508
HepVp4	RpS24	113821228	ribosomal protein S24; small ribosomal subunit protein eS24	3.4439e-31	4.65271e-27	0.27558	0.675	0.561
HepVp4	RpS13	113813583	ribosomal protein S13; small ribosomal subunit protein uS15	1.47056e-28	1.98673e-24	0.279706	0.618	0.507
HepVp4	RpS27	113806437	ribosomal protein S27; small ribosomal subunit protein eS27	1.10205e-27	1.48887e-23	0.256291	0.63	0.516
HepVp4	RpLP2	113802449	ribosomal protein LP2; large ribosomal subunit protein P2	1.33329e-23	1.80128e-19	0.271814	0.577	0.48
HepVp5	LOC113815249	113815249	metallothionein-1	0	0	1.52612	0.995	0.809
HepVp5	Vha13	113813311	V-type proton ATPase subunit Vha13; V-type proton ATPase subunit G	0	0	1.15852	0.879	0.534
HepVp5	LOC113809598	113809598	hematopoietic prostaglandin D synthase	0	0	1.14069	0.813	0.399
HepVp5	LOC113806297	113806297	peptidyl-prolyl cis-trans isomerase 5	0	0	1.11395	0.857	0.523
HepVp5	LOC113804689	113804689	uncharacterized protein	0	0	0.980941	0.947	0.56
HepVp5	LOC113814199	113814199	uncharacterized protein	0	0	0.964115	0.601	0.211
HepVp5	LOC138863283	138863283	NADH-ubiquinone oxidoreductase chain 1-like; LOW QUALITY PROTEIN: NADH-ubiquinone oxidoreductase chain 1-like	0	0	0.850834	1	0.953
HepVp5	LOC138867259	138867259	uncharacterized protein	1.29358e-292	1.74762e-292	0.685007	0.725	0.369
HepVp5	LOC113809596	113809596	hematopoietic prostaglandin D synthase	2.33993e-291	3.16125e-289	0.987823	0.844	0.512
HepVp5	LOC113819894	113819894	glutathione peroxidase 2	1.96198e-268	2.65063e-264	1.03361	0.808	0.5
HepVp5	LOC113811253	113811253	protein D2	1.86942e-264	2.52558e-260	0.958355	0.772	0.426
HepVp5	RpLP1	113815887	Ribosomal protein LP1; large ribosomal subunit protein P1	3.094e-231	4.17999e-227	0.635753	0.982	0.784
HepVp5	LOC113803442	113803442	sodium/calcium exchanger regulatory protein 1	2.34413e-224	3.16691e-220	0.632378	0.986	0.778
HepVp5	RpL37A	113800445	ribosomal protein L37A; large ribosomal subunit protein eL43	2.45365e-224	3.31488e-220	0.879914	0.855	0.605
HepVp5	RpL32	113826366	Ribosomal protein L32; large ribosomal subunit protein eL32	5.10037e-210	6.8906e-206	0.632416	0.977	0.779
HepVp5	LOC113828339	113828339	cytochrome c oxidase subunit 6C-1	1.15605e-171	1.56182e-167	1.02949	0.653	0.393
HepVp5	Vha14-1	113810598	V-type proton ATPase subunit Vha14-1; V-type proton ATPase subunit F	2.12597e-169	2.87219e-165	0.90723	0.641	0.362
HepVp5	COX6B	113804555	Cytochrome c oxidase subunit 6B; cytochrome c oxidase subunit 6B2	1.15123e-164	1.55532e-160	1.01956	0.67	0.419
HepVp5	RpL23	113804344	ribosomal protein L23; large ribosomal subunit protein uL14	5.11868e-155	6.91534e-151	0.564602	0.92	0.703
HepVp5	LOC113824426	113824426	uncharacterized protein	1.19746e-143	1.61777e-139	0.445365	0.644	0.346
HepVp5	RpL37a	113808977	ribosomal protein L37a; large ribosomal subunit protein eL37	1.52239e-139	2.05675e-135	0.804936	0.726	0.5
HepVp5	LOC113810733	113810733	uncharacterized lncRNA	2.94739e-133	3.98193e-129	0.631808	0.807	0.569
HepVp5	RpS25	113815231	ribosomal protein S25; small ribosomal subunit protein eS25	1.50386e-132	2.03171e-128	0.555798	0.882	0.684
HepVp5	RpL14	113821227	ribosomal protein L14; uncharacterized protein RpL14	4.7213e-128	6.37848e-124	0.489778	0.933	0.737
HepVp5	RpL36A	113828518	ribosomal protein L36A; large ribosomal subunit protein eL42	4.40661e-124	5.95333e-120	0.571159	0.878	0.686
HepVp5	LOC113828345	113828345	ribosomal protein S8; small ribosomal subunit protein eS8	2.00297e-116	2.70601e-112	0.787381	0.654	0.438
HepVp5	RpL27A	113818964	ribosomal protein L27A; large ribosomal subunit protein uL15	3.25984e-114	4.40405e-110	0.518032	0.883	0.695
HepVp5	RpS23	113829329	ribosomal protein S23; small ribosomal subunit protein uS12	2.21302e-111	2.9898e-107	0.529938	0.87	0.676
HepVp5	RpL31	113810146	ribosomal protein L31; large ribosomal subunit protein eL31	1.9546e-107	2.64067e-103	0.576359	0.824	0.627
HepVp5	RpL29	113823430	ribosomal protein L29; large ribosomal subunit protein eL29	2.56339e-102	3.46314e-98	0.754465	0.647	0.447
HepVp5	RpS26	113805829	ribosomal protein S26; small ribosomal subunit protein eS26	1.93551e-101	2.61488e-97	0.684683	0.716	0.526
HepVp5	LOC113829340	113829340	cytochrome c oxidase subunit 6A, mitochondrial	9.02425e-100	1.21918e-95	0.778968	0.605	0.396
HepVp5	COX5A	113800033	Cytochrome c oxidase subunit 5A; cytochrome c oxidase subunit 5A, mitochondrial	2.7788e-99	3.75416e-95	0.789435	0.619	0.409
HepVp5	RpL40	113829047	ribosomal protein L40; ubiquitin-ribosomal protein eL40 fusion protein	3.13042e-98	4.2292e-94	0.400297	0.902	0.709
HepVp5	RpL26	113821405	ribosomal protein L26; large ribosomal subunit protein uL24	2.04501e-97	2.76281e-93	0.446532	0.878	0.685
HepVp5	RpL35	113804715	Ribosomal protein L35; large ribosomal subunit protein uL29	2.71134e-91	3.66302e-87	0.569923	0.764	0.581
HepVp5	COX7B	113807280	Cytochrome c oxidase subunit 7B; uncharacterized protein COX7B	2.04692e-87	2.76539e-83	0.748543	0.571	0.375
HepVp5	LOC113818074	113818074	ATP synthase-coupling factor 6, mitochondrial	6.09086e-86	8.22875e-82	0.743839	0.589	0.398
HepVp5	LOC113817924	113817924	peptidyl-prolyl cis-trans isomerase	5.50114e-73	7.43205e-69	0.457791	0.724	0.533
HepVp5	LOC113824162	113824162	ubiquitin-like FUBI-ribosomal protein eS30 fusion protein	1.58731e-70	2.14445e-66	0.484473	0.777	0.607
HepVp5	LOC113821236	113821236	glutathione S-transferase 1	4.89635e-68	6.61497e-64	0.292468	0.64	0.442
HepVp5	Ect3	113818220	Ectoderm-expressed 3; beta-galactosidase	1.39295e-67	1.88188e-63	0.279555	0.525	0.325
HepVp5	LOC113820990	113820990	ribonuclease kappa-B	3.25507e-67	4.3976e-63	0.51381	0.607	0.419
HepVp5	Ip259	113814890	NSA2 ribosome biogenesis factor-like IP259; ribosome biogenesis protein NSA2 homolog	1.14736e-66	1.55008e-62	0.307872	0.892	0.717
HepVp5	RpS15	113810050	ribosomal protein S15; small ribosomal subunit protein uS19	2.15865e-62	2.91634e-58	0.409587	0.804	0.64
HepVp5	LOC113809108	113809108	ATP synthase subunit g, mitochondrial	9.60918e-59	1.2982e-54	0.527368	0.634	0.477
HepVp5	RpL27	113802126	ribosomal protein L27; large ribosomal subunit protein eL27	4.32904e-56	5.84854e-52	0.401797	0.775	0.611
HepVp5	LOC113829053	113829053	di-N-acetylchitobiase	3.33513e-55	4.50575e-51	0.439009	0.546	0.369
HepVp5	RpL35A	113828546	ribosomal protein L35A; large ribosomal subunit protein eL33	4.06514e-51	5.492e-47	0.447623	0.707	0.561
HepVp5	LOC113826801	113826801	small ribosomal subunit protein uS8A	2.76263e-49	3.73231e-45	0.386687	0.728	0.565
HepVp5	LOC113809313	113809313	uncharacterized protein	3.65818e-47	4.94219e-43	0.420285	0.597	0.445
HepVp5	RpL28	113801173	ribosomal protein L28; large ribosomal subunit protein eL28	7.59527e-46	1.02612e-41	0.359977	0.729	0.572
HepVp5	LOC113807720	113807720	uncharacterized protein	5.65965e-44	7.64619e-40	0.307348	0.515	0.361
HepVp5	LOC113812177	113812177	aldo-keto reductase family 1 member B1	2.14113e-42	2.89267e-38	0.370778	0.586	0.43
HepVp5	RpLP2	113802449	ribosomal protein LP2; large ribosomal subunit protein P2	1.06321e-41	1.4364e-37	0.463865	0.612	0.481
HepVp5	RpL18	113820238	ribosomal protein L18; large ribosomal subunit protein eL18	1.37617e-39	1.85921e-35	0.308165	0.782	0.643
HepVp5	LOC113827843	113827843	small ribosomal subunit protein eS19	1.38653e-39	1.8732e-35	0.341616	0.731	0.599
HepVp5	RpL36	113824081	ribosomal protein L36; large ribosomal subunit protein eL36	2.44454e-39	3.30258e-35	0.453394	0.613	0.494
HepVp5	RpL18A	113828620	ribosomal protein L18A; large ribosomal subunit protein eL20	2.21096e-31	2.98701e-27	0.257486	0.759	0.623
HepVp5	RpS24	113821228	ribosomal protein S24; small ribosomal subunit protein eS24	1.02038e-30	1.37854e-26	0.354604	0.683	0.565
HepVp5	LOC113829084	113829084	glutathione S-transferase 3, mitochondrial	2.07602e-29	2.8047e-25	0.283578	0.63	0.498
HepVp5	LOC113810981	113810981	large ribosomal subunit protein eL34	5.17497e-28	6.99138e-24	0.431855	0.558	0.46
HepVp5	LOC113812627	113812627	cytochrome c oxidase subunit 5B, mitochondrial	9.25061e-13	1.24976e-08	0.272904	0.504	0.429
HepVp6	LOC113816763	113816763	receptor-type tyrosine-protein phosphatase F	0	0	9.50906	0.665	0.002
HepVp6	LOC113821533	113821533	receptor-type tyrosine-protein phosphatase F	0	0	9.35879	0.6	0.002
HepVp6	LOC113821394	113821394	dual oxidase maturation factor 1	0	0	9.35551	0.65	0.002
HepVp6	LOC113814557	113814557	receptor-type tyrosine-protein phosphatase kappa-like; receptor-type tyrosine-protein phosphatase mu-like; receptor-type tyrosine-protein phosphatase T-like	0	0	9.13247	0.548	0.001
HepVp6	LOC113826499	113826499	membrane metallo-endopeptidase-like 1	0	0	9.06104	0.621	0.003
HepVp6	LOC113823075	113823075	uncharacterized protein	0	0	8.8327	0.591	0.005
HepVp6	LOC113811918	113811918	rheacalcin-2	0	0	8.62855	0.609	0.009
HepVp6	LOC113810486	113810486	uncharacterized protein	0	0	8.45344	0.509	0.004
HepVp6	LOC138859289	138859289	glutamic acid-rich protein-like	0	0	8.37351	0.704	0.007
HepVp6	LOC138865793	138865793	probable G-protein coupled receptor CG31760	0	0	8.36758	0.588	0.003
HepVp6	LOC113803783	113803783	uncharacterized protein	0	0	8.33033	0.638	0.017
HepVp6	LOC113821609	113821609	dentin matrix acidic phosphoprotein 1	0	0	8.32665	0.659	0.007
HepVp6	LOC113800363	113800363	anti-lipopolysaccharide factor	0	0	8.3168	0.605	0.014
HepVp6	LOC113804610	113804610	uncharacterized protein	0	0	8.27943	0.62	0.009
HepVp6	LOC113823074	113823074	uncharacterized protein	0	0	8.27562	0.713	0.043
HepVp6	MED16	113811915	mediator complex subunit 16; mediator of RNA polymerase II transcription subunit 16	0	0	8.24945	0.685	0.006
HepVp6	LOC138867430	138867430	hematopoietic prostaglandin D synthase-like	0	0	7.88843	0.527	0.004
HepVp6	LOC113802295	113802295	lysozyme C	0	0	7.87505	0.71	0.05
HepVp6	fax	113800918	failed axon connections	0	0	7.82871	0.66	0.013
HepVp6	LOC113803542	113803542	protein cab-1	0	0	6.97499	0.563	0.007
HepVp6	LOC113829247	113829247	EF-hand domain-containing protein D2 homolog	0	0	6.90394	0.557	0.009
HepVp6	Pde9	113811781	phosphodiesterase 9; high affinity cGMP-specific 3',5'-cyclic phosphodiesterase 9A	0	0	6.71032	0.588	0.009
HepVp6	LOC113820575	113820575	uncharacterized protein	0	0	6.67835	0.541	0.017
HepVp6	LOC113823663	113823663	uncharacterized protein	0	0	6.5867	0.505	0.007
HepVp6	LOC113803399	113803399	tyrosine-protein kinase Src64B-like	0	0	6.18771	0.666	0.017
HepVp6	LOC113825948	113825948	uncharacterized protein	0	0	6.15832	0.582	0.013
HepVp6	LOC113808317	113808317	basic salivary proline-rich protein 1; basic salivary proline-rich protein 2	0	0	6.1487	0.524	0.011
HepVp6	LOC113820510	113820510	anti-lipopolysaccharide factor	0	0	6.06874	0.512	0.019
HepVp6	Sulf1	113830033	Extracellular sulfatase Sulf1; extracellular sulfatase Sulf-1	0	0	5.99293	0.676	0.022
HepVp6	LOC113810872	113810872	tetraspanin-1	0	0	5.87957	0.777	0.037
HepVp6	Galphao	113801958	G protein alpha o subunit; guanine nucleotide-binding protein G(o) subunit alpha	0	0	5.77599	0.726	0.025
HepVp6	pnt	113803987	ETS transcription factor pointed; protein C-ets-1	0	0	5.65823	0.565	0.016
HepVp6	dnc	113828082	phosphodiesterase dunce; 3',5'-cyclic-AMP phosphodiesterase 4C	0	0	5.62594	0.504	0.013
HepVp6	LOC113805740	113805740	uncharacterized protein	0	0	5.3088	0.577	0.02
HepVp6	LOC113813528	113813528	neuroglobin-like	0	0	5.14293	0.548	0.015
HepVp6	LOC113817748	113817748	inositol polyphosphate-4-phosphatase type I A	0	0	4.99517	0.551	0.025
HepVp6	LOC113816181	113816181	calcium/calmodulin-dependent protein kinase kinase 1-like	0	0	4.9454	0.509	0.022
HepVp6	LOC113814090	113814090	Krueppel-like factor 6	0	0	4.9311	0.679	0.035
HepVp6	LOC113807065	113807065	syndecan; uncharacterized protein	0	0	4.9114	0.857	0.116
HepVp6	Cbl	113799956	E3 ubiquitin-protein ligase CBL; E3 ubiquitin-protein ligase CBL-B-B	0	0	4.75006	0.62	0.036
HepVp6	kuz	113807613	zinc-dependent metalloprotease kuz; disintegrin and metalloproteinase domain-containing protein 10	0	0	4.56811	0.504	0.028
HepVp6	LOC113824071	113824071	innexin inx2	0	0	4.43595	0.512	0.025
HepVp6	Ptpmeg2	113827001	Protein tyrosine phosphatase Meg2; tyrosine-protein phosphatase non-receptor type 9	0	0	4.33128	0.623	0.057
HepVp6	Pi3K21B	113810630	phosphatidylinositol 3-kinase regulatory subunit alpha	0	0	4.32504	0.626	0.054
HepVp6	hpo	113816519	serine/threonine-protein kinase hippo; serine/threonine-protein kinase 3	0	0	4.30287	0.612	0.046
HepVp6	Csk	113821987	C-terminal Src kinase; tyrosine-protein kinase CSK	0	0	4.24969	0.645	0.055
HepVp6	LOC113806131	113806131	nuclear factor NF-kappa-B p105 subunit	0	0	4.22513	0.532	0.036
HepVp6	LOC113819611	113819611	receptor-type guanylate cyclase Gyc76C-like	0	0	4.1368	0.754	0.077
HepVp6	CaMKI	113818271	Calcium/calmodulin-dependent protein kinase I; calcium/calmodulin-dependent protein kinase type 1	0	0	4.03764	0.591	0.052
HepVp6	Sap-r	113813445	prosaposin	0	0	3.79401	0.541	0.076
HepVp6	LOC113817688	113817688	tyrosine-protein phosphatase non-receptor type 11	0	0	3.7641	0.573	0.07
HepVp6	LOC113807532	113807532	uncharacterized protein	0	0	3.76397	0.651	0.09
HepVp6	LOC113824907	113824907	GATA-binding factor 6-A; uncharacterized protein	0	0	3.64823	0.506	0.063
HepVp6	LOC113821081	113821081	fibrous sheath CABYR-binding protein	0	0	3.37101	0.594	0.082
HepVp6	LOC113811220	113811220	ras-related C3 botulinum toxin substrate 1	0	0	3.32888	0.503	0.067
HepVp6	LOC113808002	113808002	muscleblind-like protein 1; muscleblind-like protein; muscleblind-like protein 2a; uncharacterized protein	0	0	3.29829	0.716	0.104
HepVp6	Gbeta13F	113803885	guanine nucleotide-binding protein subunit beta-1; guanine nucleotide-binding protein G(I)/G(S)/G(T) subunit beta-1	0	0	3.06609	0.699	0.136
HepVp6	LOC113811749	113811749	ras-related protein ced-10	0	0	3.05531	0.545	0.088
HepVp6	Moe	113820125	moesin; moesin/ezrin/radixin homolog 1	0	0	2.49927	0.597	0.138
HepVp6	cib	113827561	thymosin beta cib; uncharacterized protein cib; nestin; thymosin beta	0	0	2.36769	0.682	0.225
HepVp6	heph	113820296	polypyrimidine tract-binding protein 1 heph; polypyrimidine tract-binding protein 2; polypyrimidine tract-binding protein 1	0	0	2.15764	0.506	0.124
HepVp6	LOC113823695	113823695	uncharacterized protein	0	0	1.91628	0.874	0.356
HepVp6	LOC113818108	113818108	cyclic AMP-responsive element-binding protein 3-like protein 2	1.78041e-291	2.40534e-293	1.98192	0.588	0.184
HepVp6	LOC113819995	113819995	heterogeneous nuclear ribonucleoprotein H3; heterogeneous nuclear ribonucleoprotein H	7.1708e-252	9.68775e-248	1.82547	0.501	0.15
HepVp6	LOC113820940	113820940	tropomyosin; tropomyosin Cha f 1.0101; tropomyosin-1, isoforms 9A/A/B	1.06953e-251	1.44494e-247	1.69412	0.559	0.188
HepVp6	LOC113805784	113805784	uncharacterized protein	1.97467e-241	2.66779e-237	2.56998	0.559	0.227
HepVp6	LOC113830028	113830028	neurofilament heavy polypeptide; protein bangles and beads; cell surface glycoprotein 1	1.52896e-163	2.06562e-159	1.2722	0.577	0.251
HepVp6	LOC113830566	113830566	profilin	1.77781e-138	2.40182e-134	2.03473	0.813	0.669
HepVp6	LOC113813020	113813020	actin, cytoplasmic 1	1.2285e-83	1.6597e-79	1.25257	0.832	0.747
HepVp6	RpL22	113824800	Ribosomal protein L22; large ribosomal subunit protein eL22	2.02434e-54	2.73488e-50	0.852913	0.546	0.368
HepVp6	Rm62	113814743	ATP-dependent RNA helicase Rm62; probable ATP-dependent RNA helicase DDX17; uncharacterized protein Rm62	3.65505e-47	4.93797e-43	0.557897	0.632	0.431
HepVp6	LOC113828829	113828829	calmodulin	8.64162e-45	1.16748e-40	0.617757	0.584	0.404
HepVp6	LOC113820946	113820946	elongation factor 1-alpha	3.13501e-34	4.23539e-30	0.51954	0.703	0.554
HepVp6	LOC113822677	113822677	small subunit ribosomal RNA	8.0112e-27	1.08231e-22	0.537269	0.999	0.938
HepVp7	LOC113814612	113814612	MAM and LDL-receptor class A domain-containing protein 2	0	0	4.95151	0.829	0.055
HepVp7	LOC138867598	138867598	MAM and LDL-receptor class A domain-containing protein 2-like	0	0	4.79005	0.557	0.03
HepVp7	LOC113822205	113822205	GTPase-activating Rap/Ran-GAP domain-like protein 3	0	0	4.70136	0.908	0.09
HepVp7	LOC138865658	138865658	rap guanine nucleotide exchange factor-like	0	0	4.62251	0.653	0.045
HepVp7	LOC113815816	113815816	runt-related transcription factor 3; runt-related transcription factor 1	0	0	4.46876	0.557	0.033
HepVp7	LOC113819870	113819870	microfibril-associated glycoprotein 4	0	0	4.44447	0.625	0.056
HepVp7	LOC113829876	113829876	solute carrier family 49 member 4 homolog	0	0	4.41285	0.67	0.064
HepVp7	Polr2H	113817375	DNA-directed RNA polymerases I, II, and III subunit Rpb8; DNA-directed RNA polymerases I, II, and III subunit RPABC3	0	0	4.39428	0.935	0.118
HepVp7	LOC113813209	113813209	solute carrier family 12 member 9	0	0	4.36128	0.541	0.039
HepVp7	LOC113806701	113806701	CAP-Gly domain-containing linker protein 1	0	0	4.08431	0.907	0.141
HepVp7	LOC113801796	113801796	tripartite motif-containing protein 3	0	0	4.06097	0.582	0.048
HepVp7	LOC138862834	138862834	uncharacterized protein	0	0	4.05307	0.684	0.067
HepVp7	spir	113805357	spire type actin nucleation factor; protein spire; protein spire homolog 1	0	0	3.82696	0.622	0.069
HepVp7	LOC113806063	113806063	RING finger protein 44	0	0	3.81443	0.635	0.059
HepVp7	LOC113822184	113822184	MAM and LDL-receptor class A domain-containing protein 2	0	0	3.8063	0.867	0.127
HepVp7	LOC113828834	113828834	uncharacterized protein DDB_G0286299; golgin subfamily A member 6-like protein 7; translation initiation factor IF-2	0	0	3.7188	0.586	0.078
HepVp7	LOC113810642	113810642	uncharacterized protein	0	0	3.68227	0.827	0.131
HepVp7	LOC113804112	113804112	uncharacterized protein	0	0	3.68028	0.583	0.062
HepVp7	PGAP1	113829322	GPI inositol-deacylase	0	0	3.42547	0.592	0.081
HepVp7	PDZ-GEF	113802404	PDZ domain-containing guanine nucleotide exchange factor; uncharacterized protein PDZ-GEF	0	0	3.39143	0.511	0.058
HepVp7	hfp	113800687	Poly(U)-binding-splicing factor hfp; poly(U)-binding-splicing factor PUF60	0	0	3.37474	0.569	0.072
HepVp7	LOC113809324	113809324	band 7 protein AGAP004871	0	0	3.25338	0.94	0.274
HepVp7	siz	113807635	Brefeldin-resistant Arf-GEF family protein schizo; IQ motif and SEC7 domain-containing protein 1	0	0	3.24429	0.594	0.075
HepVp7	Klc	113819781	kinesin light chain	0	0	3.24187	0.88	0.211
HepVp7	LOC113818953	113818953	FK506-binding protein 15	0	0	3.21887	0.582	0.084
HepVp7	LOC113804475	113804475	MAM and LDL-receptor class A domain-containing protein 2	0	0	3.18597	0.778	0.159
HepVp7	LOC113823536	113823536	protein Shroom; streptococcal hemagglutinin; platelet binding protein GspB	0	0	3.18077	0.508	0.067
HepVp7	LOC113810766	113810766	uncharacterized protein	0	0	3.16663	0.685	0.1
HepVp7	Vps13	113815638	vacuolar protein sorting 13C; intermembrane lipid transfer protein Vps13	0	0	3.13751	0.769	0.182
HepVp7	LOC113817895	113817895	serine/arginine repetitive matrix protein 2; uncharacterized protein	0	0	3.0978	0.551	0.077
HepVp7	Tomosyn	113827136	syntaxin-binding protein tomosyn; syntaxin-binding protein 5	0	0	3.08765	0.514	0.071
HepVp7	PMCA	113826424	plasma membrane calcium-transporting ATPase 3; plasma membrane calcium-transporting ATPase 2	0	0	3.07304	0.905	0.261
HepVp7	LOC113809406	113809406	ankyrin repeat domain-containing protein 6	0	0	3.06885	0.643	0.112
HepVp7	Mtmr6	113824467	Myotubularin related protein 6; phosphatidylinositol-3,5-bisphosphate 3-phosphatase MTMR8	0	0	3.05413	0.573	0.077
HepVp7	LOC113808183	113808183	serine/arginine repetitive matrix protein 2	0	0	3.03968	0.655	0.119
HepVp7	LOC113802814	113802814	glutamine-dependent NAD(+) synthetase	0	0	3.01113	0.524	0.089
HepVp7	LOC113820869	113820869	deoxynucleoside triphosphate triphosphohydrolase SAMHD1	0	0	3.00816	0.691	0.152
HepVp7	Graf	113810117	GTPase regulator associated with FAK; rho GTPase-activating protein 26; rho GTPase-activating protein Graf	0	0	2.99624	0.598	0.1
HepVp7	LOC113822862	113822862	lymphocyte antigen 75	0	0	2.97682	0.898	0.304
HepVp7	LOC113824765	113824765	translation initiation factor IF-2	0	0	2.8538	0.503	0.079
HepVp7	heca	113804330	hdc homolog, cell cycle regulator; headcase protein	0	0	2.82612	0.99	0.488
HepVp7	LOC113815010	113815010	microtubule-associated protein futsch; uncharacterized protein; serine/arginine repetitive matrix protein 2	0	0	2.7644	0.502	0.082
HepVp7	LOC113816725	113816725	phosphatidylinositol transfer protein beta isoform; phosphatidylinositol transfer protein alpha isoform	0	0	2.60602	0.533	0.121
HepVp7	LOC113814442	113814442	uncharacterized protein	0	0	2.54933	0.79	0.193
HepVp7	LOC113814157	113814157	coiled-coil domain-containing protein AGAP005037	0	0	2.46526	0.667	0.122
HepVp7	LOC113823401	113823401	microtubule-associated protein futsch	0	0	2.46097	0.769	0.2
HepVp7	LOC113802445	113802445	two pore calcium channel protein 1	0	0	2.43836	0.519	0.11
HepVp7	Fas3	113818004	fasciclin 3; fasciclin-3	0	0	2.43077	0.56	0.12
HepVp7	LOC113801845	113801845	uncharacterized protein	0	0	2.40517	0.508	0.113
HepVp7	LOC113824410	113824410	testis-expressed protein 2	0	0	2.37236	0.733	0.235
HepVp7	LOC113800681	113800681	CARD- and ANK-domain containing inflammasome adapter protein; ankyrin repeat domain-containing protein 17; uncharacterized protein; serine/threonine-protein phosphatase 6 regulatory ankyrin repeat subunit C; ankyrin-1	0	0	2.37071	0.816	0.234
HepVp7	Rme-8	113800191	receptor mediated endocytosis 8; dnaJ homolog subfamily C member 13	0	0	2.36953	0.762	0.223
HepVp7	LOC113813885	113813885	phosphatidylinositol 3,4,5-trisphosphate 3-phosphatase TPTE2	0	0	2.27272	0.524	0.125
HepVp7	LOC113820726	113820726	very low-density lipoprotein receptor	0	0	2.19787	0.554	0.144
HepVp7	LOC113804292	113804292	multiple PDZ domain protein	0	0	2.17065	0.584	0.141
HepVp7	Mitf	113803362	transcription factor Mitf; microphthalmia-associated transcription factor; mediator of RNA polymerase II transcription subunit 15	0	0	2.14198	0.565	0.138
HepVp7	shot	113817186	dystonin-like protein short stop; microtubule-actin cross-linking factor 1, isoforms 1/2/3/4/5; dystonin; uncharacterized protein shot	0	0	2.10954	0.571	0.132
HepVp7	LOC113824426	113824426	uncharacterized protein	0	0	1.86601	0.904	0.346
HepVp7	LOC113823695	113823695	uncharacterized protein	0	0	1.25037	0.911	0.357
HepVp7	LOC113819182	113819182	uncharacterized lncRNA	1.25489e-278	1.69536e-274	1.54417	0.662	0.236
HepVp7	alph	113809927	protein phosphatase alphabet; protein phosphatase 1B	6.8806e-271	9.29569e-267	2.05883	0.579	0.193
HepVp7	Cortactin	113807069	cortactin; src substrate cortactin	9.08024e-260	1.22674e-255	1.72627	0.654	0.246
HepVp7	LOC113824571	113824571	arylsulfatase B	1.23575e-242	1.6695e-238	1.53461	0.684	0.272
HepVp7	LOC113818108	113818108	cyclic AMP-responsive element-binding protein 3-like protein 2	9.01747e-239	1.21826e-234	1.66346	0.563	0.187
HepVp7	LOC113812120	113812120	uncharacterized protein	7.04826e-224	9.52219e-220	1.65419	0.605	0.227
HepVp7	Rm62	113814743	ATP-dependent RNA helicase Rm62; probable ATP-dependent RNA helicase DDX17; uncharacterized protein Rm62	3.05804e-208	4.13141e-204	1.3904	0.781	0.424
HepVp7	LOC113827980	113827980	uncharacterized protein	1.10662e-207	1.49505e-203	1.79231	0.508	0.173
HepVp7	Snx1	113810186	sorting nexin 1; sorting nexin-2	1.09453e-196	1.47871e-192	1.3039	0.632	0.255
HepVp7	LOC113803866	113803866	uncharacterized protein	2.55695e-193	3.45444e-189	1.113	0.724	0.321
HepVp7	LOC113810660	113810660	uncharacterized protein	1.58241e-169	2.13784e-165	1.25092	0.56	0.214
HepVp7	jar	113805577	Myosin heavy chain 95F jaguar; unconventional myosin-VI	1.33873e-159	1.80862e-155	1.52063	0.523	0.212
HepVp7	LOC113815680	113815680	tetraspanin-2A-like	5.1128e-148	6.9074e-144	1.32814	0.542	0.233
HepVp7	LOC113826878	113826878	ribosome-binding protein 1	2.03916e-144	2.75491e-140	1.19471	0.739	0.44
HepVp7	LOC113821387	113821387	V-type proton ATPase 116 kDa subunit a 1	1.74332e-132	2.35523e-128	1.26678	0.544	0.242
HepVp7	LOC113808348	113808348	macrosialin	2.07433e-103	2.80242e-99	1.19858	0.552	0.284
HepVp7	LOC113811005	113811005	uncharacterized protein	1.01938e-95	1.37718e-91	1.03835	0.512	0.248
HepVp7	LOC138863283	138863283	NADH-ubiquinone oxidoreductase chain 1-like; LOW QUALITY PROTEIN: NADH-ubiquinone oxidoreductase chain 1-like	1.97103e-86	2.66286e-82	0.683078	0.978	0.956
HepVp7	LOC113806449	113806449	mucin-7	1.98085e-60	2.67613e-56	0.450258	0.594	0.346
HepVp7	LOC113823457	113823457	hyaluronidase B	6.04321e-48	8.16438e-44	0.547569	0.527	0.316
HepVp7	Ect3	113818220	Ectoderm-expressed 3; beta-galactosidase	5.14825e-42	6.95529e-38	0.316343	0.541	0.332
HepVp8	LOC113805576	113805576	calcium-activated chloride channel regulator 1	0	0	10.9797	0.602	0.001
HepVp8	LOC113825869	113825869	uncharacterized protein alr4393; golgin subfamily A member 6-like protein 25; uncharacterized protein	0	0	10.9374	0.63	0.002
HepVp8	LOC113807116	113807116	ryncolin-4	0	0	10.4525	0.595	0.001
HepVp8	LOC113809104	113809104	paramyosin; cingulin-like protein 1	0	0	9.38672	0.636	0.005
HepVp8	LOC113803833	113803833	spondin-1	0	0	9.35506	0.733	0.004
HepVp8	LOC113819830	113819830	RNA binding protein fox-1 homolog 1-like; RNA binding protein fox-1 homolog 3	0	0	8.72856	0.748	0.004
HepVp8	CadN	113806209	neural cadherin; neural-cadherin	0	0	8.4228	0.506	0.002
HepVp8	LOC113812009	113812009	connectin	0	0	8.39237	0.616	0.005
HepVp8	LOC113809654	113809654	uncharacterized protein	0	0	7.59036	0.569	0.01
HepVp8	LOC113807395	113807395	titin homolog	0	0	6.88081	0.712	0.014
HepVp8	LOC138864434	138864434	spermidine/spermine N(1)-acetyltransferase-like protein 1	0	0	5.46052	0.793	0.087
HepVp8	LOC113818748	113818748	uncharacterized lncRNA	0	0	5.20843	0.785	0.091
HepVp8	LOC113815287	113815287	cytokine receptor	0	0	5.12539	0.607	0.023
HepVp8	Zasp52	113802088	Z band alternatively spliced PDZ-motif protein 52; LIM domain-binding protein 3; PDZ and LIM domain protein Zasp	0	0	4.87423	0.689	0.038
HepVp8	LOC113818090	113818090	uncharacterized protein	0	0	4.74215	0.525	0.053
HepVp8	trol	113801960	terribly reduced optic lobes; basement membrane-specific heparan sulfate proteoglycan core protein	0	0	4.61566	0.718	0.099
HepVp8	Ptp99A	113821198	Protein tyrosine phosphatase 99A; tyrosine-protein phosphatase 99A	0	0	4.46826	0.57	0.057
HepVp8	LOC113822867	113822867	3',5'-cyclic-AMP phosphodiesterase	0	0	4.33936	0.597	0.05
HepVp8	LOC113824071	113824071	innexin inx2	0	0	4.27899	0.521	0.032
HepVp8	Fas2	113812800	fasciclin 2; fasciclin-2	0	0	4.01257	0.599	0.074
HepVp8	LOC113806947	113806947	uncharacterized protein	0	0	3.99919	0.594	0.066
HepVp8	LOC113807763	113807763	hypoxia-inducible factor 1-alpha-like; uncharacterized protein	0	0	3.98208	0.58	0.062
HepVp8	LOC138863813	138863813	uncharacterized lncRNA	0	0	3.92799	0.626	0.058
HepVp8	LOC113806131	113806131	nuclear factor NF-kappa-B p105 subunit	0	0	3.90634	0.506	0.044
HepVp8	LOC113808698	113808698	activating transcription factor 3	0	0	3.6958	0.528	0.059
HepVp8	by	113822306	focal adhesion protein tensin; tensin-3	0	0	3.46572	0.507	0.06
HepVp8	LOC113823000	113823000	Muscle-specific protein 300 kDa; uncharacterized protein	0	0	3.40151	0.659	0.119
HepVp8	heph	113820296	polypyrimidine tract-binding protein 1 heph; polypyrimidine tract-binding protein 2; polypyrimidine tract-binding protein 1	0	0	3.29401	0.708	0.122
HepVp8	heca	113804330	hdc homolog, cell cycle regulator; headcase protein	0	0	2.79586	0.991	0.493
HepVp8	LOC113819182	113819182	uncharacterized lncRNA	0	0	2.77502	0.74	0.237
HepVp8	LOC113807065	113807065	syndecan; uncharacterized protein	7.24431e-292	9.78707e-292	1.79358	0.572	0.137
HepVp8	LOC113820726	113820726	very low-density lipoprotein receptor	7.81265e-272	1.05549e-267	2.63597	0.542	0.149
HepVp8	LOC113820940	113820940	tropomyosin; tropomyosin Cha f 1.0101; tropomyosin-1, isoforms 9A/A/B	4.57604e-210	6.18222e-206	2.7758	0.559	0.193
HepVp8	LOC113823695	113823695	uncharacterized protein	1.29752e-197	1.75295e-193	1.04222	0.814	0.366
HepVp8	LOC113823424	113823424	MAP kinase-interacting serine/threonine-protein kinase 1	1.2841e-171	1.73482e-167	2.34252	0.566	0.227
HepVp8	LOC113822677	113822677	small subunit ribosomal RNA	4.43014e-17	5.98512e-13	0.270278	1	0.938
HepVp9	LOC113810793	113810793	RYamide receptor	0	0	7.73568	0.518	0.005
HepVp9	LOC113813092	113813092	von Willebrand factor A domain-containing protein 7	0	0	7.65721	0.525	0.007
HepVp9	LOC113809065	113809065	cocaine esterase-like	0	0	7.22993	0.6	0.022
HepVp9	LOC113818646	113818646	acid phosphatase type 7	0	0	7.05243	0.548	0.017
HepVp9	LOC113799989	113799989	chondroitinase-AC	0	0	6.09296	0.667	0.028
HepVp9	LOC113800863	113800863	uncharacterized protein	0	0	5.7904	0.577	0.034
HepVp9	LOC113814526	113814526	beta-galactosidase-1-like protein 2	0	0	5.67563	0.686	0.042
HepVp9	LOC113807436	113807436	venom carboxylesterase-6	0	0	5.58838	0.584	0.029
HepVp9	LOC113806365	113806365	von Willebrand factor A domain-containing protein 7	0	0	5.24659	0.6	0.056
HepVp9	LOC113819458	113819458	vitelline membrane outer layer protein 1	0	0	4.81404	0.631	0.056
HepVp9	LOC113799995	113799995	chondroitinase-AC; xanthan lyase	0	0	4.54031	0.719	0.127
HepVp9	LOC113823671	113823671	uncharacterized protein	0	0	4.01974	0.929	0.232
HepVp9	LOC113824253	113824253	uncharacterized protein	0	0	3.68544	0.506	0.048
HepVp9	didum	113827428	dilute class unconventional myosin; unconventional myosin-Va-like	0	0	3.41621	0.608	0.074
HepVp9	ena	113826181	ENAH actin regulator enabled; protein enabled; vasodilator-stimulated phosphoprotein	3.15668e-292	4.26468e-289	4.04894	0.6	0.091
HepVp9	LOC138863813	138863813	uncharacterized lncRNA	8.88011e-287	1.1997e-282	3.65512	0.534	0.071
HepVp9	LOC113822656	113822656	uncharacterized protein	4.44221e-271	6.00143e-267	3.64798	0.593	0.097
HepVp9	LOC113804921	113804921	oplophorus-luciferin 2-monooxygenase non-catalytic subunit	6.42359e-254	8.67827e-250	3.67509	0.738	0.178
HepVp9	LOC113802931	113802931	zinc finger protein rotund	3.99911e-237	5.40279e-233	2.80226	0.66	0.13
HepVp9	LOC113808002	113808002	muscleblind-like protein 1; muscleblind-like protein; muscleblind-like protein 2a; uncharacterized protein	2.01496e-232	2.72222e-228	2.33517	0.667	0.126
HepVp9	LOC113824434	113824434	uncharacterized protein	1.77243e-219	2.39456e-215	3.68495	0.579	0.112
HepVp9	LOC113817988	113817988	CUGBP Elav-like family member 2; CUGBP Elav-like family member 1	4.75303e-202	6.42134e-198	2.50184	0.641	0.136
HepVp9	LOC113818671	113818671	macrophage mannose receptor 1-like	1.47465e-199	1.99225e-195	3.72743	0.525	0.098
HepVp9	LOC113818748	113818748	uncharacterized lncRNA	2.11532e-192	2.85779e-188	2.85086	0.553	0.108
HepVp9	LOC113824090	113824090	uncharacterized protein	5.30061e-190	7.16113e-186	3.31714	0.603	0.139
HepVp9	LOC113822682	113822682	large subunit ribosomal RNA	4.69586e-185	6.3441e-181	1.68594	1	0.999
HepVp9	LOC113822657	113822657	uncharacterized protein	5.84047e-182	7.89048e-178	3.05725	0.57	0.124
HepVp9	LOC113823695	113823695	uncharacterized protein	2.8853e-173	3.89804e-169	3.05579	0.849	0.374
HepVp9	LOC113823213	113823213	agrin	5.46713e-153	7.3861e-149	3.26991	0.657	0.209
HepVp9	LOC113823669	113823669	uncharacterized protein	1.30325e-137	1.7607e-133	2.77732	0.556	0.152
HepVp9	LOC113815705	113815705	uncharacterized protein	6.95366e-106	9.3944e-102	2.37476	0.532	0.159
HepVp9	LOC113819182	113819182	uncharacterized lncRNA	1.72329e-84	2.32817e-80	2.39596	0.603	0.249
HepVp9	cnc	113814991	NFE2 like bZIP transcription factor cap-n-collar; segmentation protein cap'n'collar	5.73354e-80	7.74602e-76	1.56429	0.515	0.165
HepVp9	heca	113804330	hdc homolog, cell cycle regulator; headcase protein	9.08557e-76	1.22746e-71	1.30313	0.83	0.506
HepVp9	LOC113811552	113811552	low-density lipoprotein receptor	1.00704e-26	1.36052e-22	0.936337	0.506	0.282
HepVp9	Rm62	113814743	ATP-dependent RNA helicase Rm62; probable ATP-dependent RNA helicase DDX17; uncharacterized protein Rm62	2.73965e-08	0.000370127	0.686502	0.52	0.439

## Sheet: Table S6
Supplementary Table 6: Over-represented GO pathways for hepatopancreas single-cell transcriptomic clusters from L. vannamei (n = 8) in the V. parahaemolyticus infection study. The analysis included significantly increased genes (adjusted P < 0.05) with an average log2FC > 0.25 and expressed in at least 50% of cells in the cluster. Over-representation analysis (ORA) was conducted using clusterProf…
Cluster	Ontology	ID	Description	GeneRatio	BgRatio	RichFactor	FoldEnrichment	zScore	pvalue	p.adjust	qvalue	Count	GeneIDs
HepVp1	CC	GO:0022626	cytosolic ribosome (GO:0022626)	0.73	82/11008	0.097561	97.6319	27.7773	1.08289e-15	4.41519e-15	NA	8	RpL5/RpL4/RpS2/RpL6/RpLP0/RpL13/LOC113799988/RpL24
HepVp1	MF	GO:0003735	structural constituent of ribosome (GO:0003735)	0.6	146/12061	0.0616438	49.5658	20.8333	2.04836e-14	4.30155e-13	2.80301e-13	9	RpL5/RpL4/RpS2/RpL6/RpLP0/RpL13/LOC113799988/RpL24/RpS3A
HepVp1	BP	GO:0006412	translation (GO:0006412)	0.83	328/10052	0.0304878	25.5386	15.6204	7.45016e-14	1.47511e-12	5.93699e-13	10	LOC113820946/RpL5/RpL4/RpS2/RpL6/RpLP0/RpL13/LOC113799988/RpL24/RpS3A
HepVp1	CC	GO:1990904	ribonucleoprotein complex (GO:1990904)	0.73	389/11008	0.0205656	20.5805	12.4351	3.40663e-10	4.54217e-10	NA	8	RpL5/RpL4/RpS2/RpL6/RpLP0/RpL13/LOC113799988/RpL24
HepVp1	BP	GO:0042255	ribosome assembly (GO:0042255)	0.33	33/10052	0.121212	101.535	19.9983	4.67703e-08	2.65032e-07	1.06669e-07	4	RpL5/RpL6/RpLP0/LOC113799988
HepVp1	BP	GO:0000027	ribosomal large subunit assembly (GO:0000027)	0.25	12/10052	0.25	209.417	24.9738	2.84277e-07	1.38078e-06	5.5573e-07	3	RpL5/RpL6/RpLP0
HepVp1	BP	GO:0071826	protein-RNA complex organization (GO:0071826)	0.33	81/10052	0.0493827	41.3663	12.6101	1.84416e-06	6.96683e-06	2.80399e-06	4	RpL5/RpL6/RpLP0/LOC113799988
HepVp1	MF	GO:0019843	rRNA binding (GO:0019843)	0.2	34/12061	0.0882353	70.9471	14.4121	9.10033e-06	9.55535e-05	6.22654e-05	3	RpL5/RpLP0/LOC113799988
HepVp1	BP	GO:0140694	membraneless organelle assembly (GO:0140694)	0.33	134/10052	0.0298507	25.005	9.67097	1.37579e-05	4.25245e-05	1.71151e-05	4	RpL5/RpL6/RpLP0/LOC113799988
HepVp1	BP	GO:0042273	ribosomal large subunit biogenesis (GO:0042273)	0.25	49/10052	0.0612245	51.2857	12.1985	2.32218e-05	6.57951e-05	2.6481e-05	3	RpL5/RpL6/RpLP0
HepVp1	BP	GO:0065003	protein-containing complex assembly (GO:0065003)	0.33	364/10052	0.010989	9.20513	5.51248	0.000664442	0.00141194	0.000568273	4	RpL5/RpL6/RpLP0/LOC113799988
HepVp1	BP	GO:0006879	intracellular iron ion homeostasis (GO:0006879)	0.08	10/10052	0.1	83.7667	9.05261	0.0118793	0.0237586	0.00956227	1	LOC113821440
HepVp1	BP	GO:0006826	iron ion transport (GO:0006826)	0.08	13/10052	0.0769231	64.4359	7.91207	0.0154178	0.0275897	0.0111042	1	LOC113821440
HepVp2	CC	GO:0022626	cytosolic ribosome (GO:0022626)	0.77	82/11008	0.5	103.849	65.0194	7.62146e-82	1.67672e-80	1.04294e-80	41	RpL26/RpS15/RpL36A/RpS9/RpL23/RpL14/RpL18A/RpL35/RpL21/RpS16/RpL32/RpL18/RpL31/LOC113824162/LOC113826801/RpS23/RpLP2/RpL35A/RpL29/RpS25/RpL27/LOC113827843/RpL27A/RpS26/RpL28/RpS27/RpS13/RpL37a/RpL11/RpL9/RpL15/RpS11/RpL36/LOC113810071/RpS7/RpLP1/LOC113803635/RpL23A/RpL10/RpL17/RpS4
HepVp2	MF	GO:0003735	structural constituent of ribosome (GO:0003735)	0.74	146/12061	0.315068	61.291	52.684	5.93683e-78	3.7402e-76	3.62459e-76	46	RpL26/RpS15/RpL36A/RpS9/RpL23/RpL14/RpL40/RpL37A/RpL18A/RpL35/RpL21/RpS16/RpL32/RpL18/RpL31/LOC113824162/LOC113826801/Ip259/RpS23/RpLP2/RpL35A/RpL29/RpS18/RpS25/RpL27/LOC113827843/RpL27A/RpS26/RpL28/RpS27/RpS13/RpL37a/RpL11/RpL9/RpL15/RpS24/RpS11/RpL36/LOC113810071/RpS7/RpLP1/LOC113803635/RpL23A/RpL10/RpL17/RpS4
HepVp2	CC	GO:1990904	ribonucleoprotein complex (GO:1990904)	0.83	389/11008	0.113111	23.4928	31.4155	3.85906e-56	2.12248e-55	1.32021e-55	44	Rm62/RpL26/RpS15/RpL36A/RpS9/RpL23/RpL14/RpL18A/RpL35/RpL21/RpS16/RpL32/RpL18/RpL31/LOC113824162/LOC113826801/Ip259/RpS23/RpLP2/RpL35A/RpL29/RpS18/RpS25/RpL27/LOC113827843/RpL27A/RpS26/RpL28/RpS27/RpS13/RpL37a/RpL11/RpL9/RpL15/RpS11/RpL36/LOC113810071/RpS7/RpLP1/LOC113803635/RpL23A/RpL10/RpL17/RpS4
HepVp2	BP	GO:0006412	translation (GO:0006412)	0.79	328/10052	0.134146	24.0793	31.8069	8.4831e-56	8.31344e-54	6.16141e-54	44	RpL26/RpS15/RpL36A/RpS9/RpL23/RpL14/RpL40/RpL37A/RpL18A/RpL35/RpL21/RpS16/RpL32/RpL18/RpL31/LOC113824162/LOC113826801/Ip259/RpS23/RpLP2/RpL35A/RpL29/RpS18/RpL27/LOC113827843/RpL27A/RpS26/RpL28/RpS27/RpS13/RpL37a/RpL11/RpL9/RpL15/RpS24/RpS11/RpL36/LOC113810071/RpS7/RpLP1/RpL23A/RpL10/RpL17/RpS4
HepVp2	BP	GO:0042254	ribosome biogenesis (GO:0042254)	0.25	181/10052	0.0773481	13.884	13.0916	6.82524e-13	9.55534e-12	7.08183e-12	14	RpL26/RpS15/RpS9/RpL14/RpL35/RpS16/Ip259/RpL35A/LOC113827843/RpS27/LOC113810071/RpS7/RpL23A/RpL10
HepVp2	BP	GO:0042255	ribosome assembly (GO:0042255)	0.11	33/10052	0.181818	32.6364	13.6244	2.23959e-08	2.1948e-07	1.62665e-07	6	RpS15/LOC113827843/RpS27/LOC113810071/RpL23A/RpL10
HepVp2	BP	GO:0000028	ribosomal small subunit assembly (GO:0000028)	0.07	13/10052	0.307692	55.2308	14.6439	5.95067e-07	4.85971e-06	3.60172e-06	4	RpS15/LOC113827843/RpS27/LOC113810071
HepVp2	MF	GO:0019843	rRNA binding (GO:0019843)	0.08	34/12061	0.147059	28.6077	11.5874	7.55703e-07	2.38046e-05	2.30688e-05	5	RpS9/RpL23/RpS13/RpL9/RpL23A
HepVp2	BP	GO:0071826	protein-RNA complex organization (GO:0071826)	0.11	81/10052	0.0740741	13.2963	8.31635	5.34524e-06	3.74167e-05	2.77309e-05	6	RpS15/LOC113827843/RpS27/LOC113810071/RpL23A/RpL10
HepVp2	BP	GO:0140694	membraneless organelle assembly (GO:0140694)	0.11	134/10052	0.0447761	8.03731	6.13808	9.4269e-05	0.000615891	0.000456461	6	RpS15/LOC113827843/RpS27/LOC113810071/RpL23A/RpL10
HepVp2	BP	GO:0006123	mitochondrial electron transport, cytochrome c to oxygen (GO:0006123)	0.04	16/10052	0.125	22.4375	6.42302	0.00347941	0.0200578	0.0148656	2	LOC113812627/LOC113810752
HepVp2	BP	GO:0006364	rRNA processing (GO:0006364)	0.07	130/10052	0.0307692	5.52308	3.885	0.0058371	0.0301072	0.0223136	4	RpL35/RpS16/Ip259/RpS7
HepVp2	BP	GO:0016072	rRNA metabolic process (GO:0016072)	0.07	143/10052	0.027972	5.02098	3.62469	0.00813813	0.0362516	0.0268675	4	RpL35/RpS16/Ip259/RpS7
HepVp3	MF	GO:0003735	structural constituent of ribosome (GO:0003735)	0.23	146/12061	0.164384	19.0638	20.4794	1.4356e-24	1.99548e-22	1.49604e-22	24	RpL31/RpL37A/RpS25/RpL27/Ip259/RpL35A/RpL26/LOC113826801/RpL14/RpL40/RpL37a/RpL32/RpL36A/LOC113824162/RpL35/RpL21/RpL29/RpS15/RpS18/RpLP1/LOC113827843/LOC113810071/RpL28/RpL23
HepVp3	CC	GO:0022626	cytosolic ribosome (GO:0022626)	0.21	82/11008	0.243902	28.2619	23.1183	2.56939e-24	2.08121e-22	1.1089e-22	20	RpL31/RpS25/RpL27/RpL35A/RpL26/LOC113826801/RpL14/RpL37a/RpL32/RpL36A/LOC113824162/RpL35/RpL21/RpL29/RpS15/RpLP1/LOC113827843/LOC113810071/RpL28/RpL23
HepVp3	MF	GO:0015078	proton transmembrane transporter activity (GO:0015078)	0.13	49/12061	0.285714	33.1346	21.0205	2.67789e-18	1.86114e-16	1.39532e-16	14	LOC113801067/LOC113814946/VhaAC39-1/LOC113821387/LOC113821104/LOC113809213/Vha14-1/Vha13/LOC113826027/LOC113818074/ATPsynF/LOC113809108/ATPsynD/ATPsynC
HepVp3	CC	GO:0033176	proton-transporting V-type ATPase complex (GO:0033176)	0.09	14/11008	0.642857	74.4902	25.6708	3.48315e-16	4.70225e-15	2.50542e-15	9	LOC113801067/LOC113814946/VhaAC39-1/LOC113821387/LOC113821104/LOC113809213/Vha14-1/Vha13/LOC113826027
HepVp3	MF	GO:0044769	ATPase activity, coupled to transmembrane movement of ions, rotational mechanism (GO:0044769)	0.09	15/12061	0.6	69.5827	24.7867	8.87964e-16	2.46854e-14	1.8507e-14	9	LOC113801067/LOC113814946/VhaAC39-1/LOC113821387/LOC113821104/LOC113809213/Vha14-1/Vha13/LOC113826027
HepVp3	MF	GO:0046961	proton-transporting ATPase activity, rotational mechanism (GO:0046961)	0.09	15/12061	0.6	69.5827	24.7867	8.87964e-16	2.46854e-14	1.8507e-14	9	LOC113801067/LOC113814946/VhaAC39-1/LOC113821387/LOC113821104/LOC113809213/Vha14-1/Vha13/LOC113826027
HepVp3	BP	GO:0006412	translation (GO:0006412)	0.24	328/10052	0.070122	7.49857	11.6256	1.82891e-14	4.03807e-12	2.89147e-12	23	RpL31/RpL37A/RpL27/Ip259/RpL35A/RpL26/LOC113826801/RpL14/RpL40/RpL37a/RpL32/RpL36A/LOC113824162/RpL35/RpL21/RpL29/RpS15/RpS18/RpLP1/LOC113827843/LOC113810071/RpL28/RpL23
HepVp3	CC	GO:1990904	ribonucleoprotein complex (GO:1990904)	0.23	389/11008	0.0565553	6.55327	10.4041	1.23116e-12	1.24654e-11	6.64176e-12	22	RpL31/RpS25/RpL27/Ip259/RpL35A/RpL26/LOC113826801/RpL14/RpL37a/RpL32/RpL36A/LOC113824162/RpL35/RpL21/RpL29/RpS15/RpS18/RpLP1/LOC113827843/LOC113810071/RpL28/RpL23
HepVp3	BP	GO:1902600	proton transmembrane transport (GO:1902600)	0.1	40/10052	0.225	24.0606	14.1979	7.97542e-11	4.24027e-09	3.03626e-09	9	LOC113801067/LOC113814946/VhaAC39-1/LOC113821387/LOC113821104/Vha14-1/Vha13/LOC113826027/ATPsynC
HepVp3	MF	GO:0042626	ATPase-coupled transmembrane transporter activity (GO:0042626)	0.1	62/12061	0.16129	18.705	13.0346	1.08373e-10	2.15197e-09	1.61337e-09	10	LOC113801067/LOC113814946/VhaAC39-1/LOC113821387/LOC113821104/LOC113809213/Vha14-1/Vha13/LOC113826027/PMCA
HepVp3	BP	GO:0006119	oxidative phosphorylation (GO:0006119)	0.1	50/10052	0.18	19.2485	12.5676	6.76948e-10	3.08495e-08	2.20899e-08	9	LOC113825930/LOC113829340/LOC113803528/COX5A/LOC113810335/ATPsynF/LOC113822937/LOC113812627/LOC113810752
HepVp3	BP	GO:0009060	aerobic respiration (GO:0009060)	0.11	70/10052	0.142857	15.2766	11.6452	7.84904e-10	3.12981e-08	2.24111e-08	10	LOC113825930/Mdh2/LOC113829340/LOC113803528/COX5A/LOC113810335/ATPsynF/LOC113822937/LOC113812627/LOC113810752
HepVp3	CC	GO:1904949	ATPase complex (GO:1904949)	0.09	55/11008	0.163636	18.9611	12.4587	8.28097e-10	7.45287e-09	3.97099e-09	9	LOC113801067/LOC113814946/VhaAC39-1/LOC113821387/LOC113821104/LOC113809213/Vha14-1/Vha13/LOC113826027
HepVp3	MF	GO:0015399	primary active transmembrane transporter activity (GO:0015399)	0.1	77/12061	0.12987	15.0612	11.5437	9.93666e-10	1.72649e-08	1.29438e-08	10	LOC113801067/LOC113814946/VhaAC39-1/LOC113821387/LOC113821104/LOC113809213/Vha14-1/Vha13/LOC113826027/PMCA
HepVp3	MF	GO:0004364	glutathione transferase activity (GO:0004364)	0.07	27/12061	0.259259	30.0666	14.101	2.22742e-09	2.90903e-08	2.18094e-08	7	LOC113809598/LOC113821256/LOC113809596/LOC113821236/LOC113829262/LOC113829084/LOC113817634
HepVp3	BP	GO:0046034	ATP metabolic process (GO:0046034)	0.06	19/10052	0.315789	33.7693	13.8903	1.40009e-08	2.97752e-07	2.13206e-07	6	LOC113801067/LOC113818074/ATPsynF/LOC113809108/ATPsynD/ATPsynC
HepVp3	BP	GO:0009205	purine ribonucleoside triphosphate metabolic process (GO:0009205)	0.06	23/10052	0.26087	27.8964	12.5462	5.05462e-08	8.95791e-07	6.41434e-07	6	LOC113801067/LOC113818074/ATPsynF/LOC113809108/ATPsynD/ATPsynC
HepVp3	MF	GO:0015318	inorganic molecular entity transmembrane transporter activity (GO:0015318)	0.14	326/12061	0.0460123	5.3361	7.40194	1.18042e-07	1.26214e-06	9.46245e-07	15	LOC113801067/LOC113814946/VhaAC39-1/LOC113821387/LOC113821104/LOC113809213/Vha14-1/Vha13/LOC113826027/PMCA/LOC113818074/ATPsynF/LOC113809108/ATPsynD/ATPsynC
HepVp3	BP	GO:0015986	proton motive force-driven ATP synthesis (GO:0015986)	0.05	14/10052	0.357143	38.1915	13.529	1.20329e-07	1.82786e-06	1.30884e-06	5	LOC113818074/ATPsynF/LOC113809108/ATPsynD/ATPsynC
HepVp3	CC	GO:0005773	vacuole (GO:0005773)	0.09	145/11008	0.062069	7.19216	7.00286	4.17934e-06	2.82106e-05	1.5031e-05	9	Ect3/LOC113801067/LManII/LOC113808348/VhaAC39-1/LOC113821387/Lamtor2/Vha13/LOC113811731
HepVp3	BP	GO:0007015	actin filament organization (GO:0007015)	0.07	100/10052	0.07	7.48553	6.33247	3.93843e-05	0.000405278	0.0002902	7	cpb/Arpc1/capt/Cortactin/Arpc2/tsr/LOC138867553
HepVp3	BP	GO:0042273	ribosomal large subunit biogenesis (GO:0042273)	0.05	49/10052	0.102041	10.9119	6.75726	8.85111e-05	0.000806715	0.000577651	5	Ip259/RpL35A/RpL26/RpL14/RpL35
HepVp3	MF	GO:0003779	actin binding (GO:0003779)	0.08	166/12061	0.0481928	5.58897	5.55222	9.13312e-05	0.000746767	0.000559863	8	cpb/Arpc1/capt/Cortactin/Arpc2/tsr/LOC138867553/LOC113830566
HepVp3	BP	GO:0000028	ribosomal small subunit assembly (GO:0000028)	0.03	13/10052	0.230769	24.6776	8.29939	0.000211637	0.00187534	0.00134284	3	RpS15/LOC113827843/LOC113810071
HepVp3	CC	GO:0005768	endosome (GO:0005768)	0.07	152/11008	0.0460526	5.33629	5.02261	0.000333595	0.00180141	0.000959817	7	rush/Snx1/LOC113808348/Rab5/VhaAC39-1/Rme-8/Rab11
HepVp3	BP	GO:0006812	monoatomic cation transport (GO:0006812)	0.11	311/10052	0.0321543	3.43846	4.24402	0.000629841	0.00467042	0.00334427	10	LOC113801067/LOC113814946/VhaAC39-1/LOC113821387/LOC113821104/Vha14-1/Vha13/LOC113826027/PMCA/ATPsynC
HepVp3	BP	GO:0019693	ribose phosphate metabolic process (GO:0019693)	0.06	113/10052	0.0530973	5.67803	4.85862	0.000644195	0.00467042	0.00334427	6	LOC113801067/LOC113818074/ATPsynF/LOC113809108/ATPsynD/ATPsynC
HepVp3	CC	GO:0098588	bounding membrane of organelle (GO:0098588)	0.11	339/11008	0.0294985	3.4181	4.21927	0.000665328	0.00336822	0.00179463	10	Snx1/LOC113801067/LOC113805307/LOC113808348/VhaAC39-1/Rme-8/LOC113821387/Lamtor2/Vha13/LOC113806677
HepVp3	CC	GO:0030864	cortical actin cytoskeleton (GO:0030864)	0.03	21/11008	0.142857	16.5534	6.65609	0.000739876	0.00352529	0.00187832	3	Cortactin/tsr/LOC138867553
HepVp3	BP	GO:0097435	supramolecular fiber organization (GO:0097435)	0.07	170/10052	0.0411765	4.40325	4.34789	0.00104109	0.00691894	0.00495433	7	cpb/Arpc1/capt/Cortactin/Arpc2/tsr/LOC138867553
HepVp3	CC	GO:0005740	mitochondrial envelope (GO:0005740)	0.06	134/11008	0.0447761	5.18837	4.55122	0.00104195	0.00468875	0.00249823	6	LOC113829340/LOC113803528/LOC113806677/COX5A/sesB/LOC113812627
HepVp3	BP	GO:0030029	actin filament-based process (GO:0030029)	0.07	183/10052	0.0382514	4.09045	4.09915	0.00159529	0.00960183	0.00687542	7	cpb/Arpc1/capt/Cortactin/Arpc2/tsr/LOC138867553
HepVp3	CC	GO:0005938	cell cortex (GO:0005938)	0.04	59/11008	0.0677966	7.85584	4.92633	0.0016482	0.00580455	0.00309274	4	Cortactin/tsr/LOC138867553/LOC113830566
HepVp3	BP	GO:0051258	protein polymerization (GO:0051258)	0.04	55/10052	0.0727273	7.77718	4.89641	0.00169879	0.0100355	0.00718593	4	cpb/Cortactin/Arpc2/LOC138867553
HepVp3	MF	GO:0005200	structural constituent of cytoskeleton (GO:0005200)	0.03	29/12061	0.103448	11.997	5.52948	0.00193357	0.0134383	0.0100749	3	LOC113815189/Arpc2/LOC113824407
HepVp3	BP	GO:0030833	regulation of actin filament polymerization (GO:0030833)	0.03	27/10052	0.111111	11.8818	5.50076	0.00196869	0.0112145	0.0080302	3	cpb/Cortactin/LOC138867553
HepVp3	BP	GO:0032271	regulation of protein polymerization (GO:0032271)	0.03	31/10052	0.0967742	10.3487	5.06474	0.00294483	0.0151516	0.0108494	3	cpb/Cortactin/LOC138867553
HepVp3	MF	GO:0008289	lipid binding (GO:0008289)	0.06	165/12061	0.0363636	4.21713	3.88052	0.00301153	0.0190274	0.0142651	6	rush/Snx1/LOC113826864/LOC113824410/LOC113803442/LOC113825012
HepVp3	MF	GO:0004602	glutathione peroxidase activity (GO:0004602)	0.02	10/12061	0.2	23.1942	6.54799	0.00316774	0.0191442	0.0143527	2	LOC113819894/LOC113829084
HepVp3	BP	GO:0042255	ribosome assembly (GO:0042255)	0.03	33/10052	0.0909091	9.72147	4.87548	0.00352656	0.0173003	0.012388	3	RpS15/LOC113827843/LOC113810071
HepVp3	BP	GO:0009084	glutamine family amino acid biosynthetic process (GO:0009084)	0.02	10/10052	0.2	21.3872	6.26658	0.00370805	0.0176547	0.0126417	2	LOC113823145/LOC113823144
HepVp3	MF	GO:0005504	fatty acid binding (GO:0005504)	0.02	11/12061	0.181818	21.0857	6.21539	0.00384997	0.0214058	0.0160483	2	LOC113803442/LOC113825012
HepVp3	MF	GO:0140657	ATP-dependent activity (GO:0140657)	0.1	432/12061	0.0231481	2.68452	3.32526	0.00405785	0.0216939	0.0162643	10	LOC113801067/LOC113814946/VhaAC39-1/LOC113821387/LOC113821104/LOC113809213/Vha14-1/Vha13/LOC113826027/PMCA
HepVp3	CC	GO:0030427	site of polarized growth (GO:0030427)	0.02	13/11008	0.153846	17.8267	5.66367	0.00540341	0.0150923	0.00804137	2	Cortactin/LOC138867553
HepVp3	BP	GO:0007032	endosome organization (GO:0007032)	0.02	13/10052	0.153846	16.4517	5.41609	0.00631105	0.0287604	0.020594	2	rush/Rme-8
HepVp3	BP	GO:0032535	regulation of cellular component size (GO:0032535)	0.03	42/10052	0.0714286	7.6383	4.18839	0.00698453	0.0313812	0.0224706	3	cpb/Cortactin/LOC138867553
HepVp3	MF	GO:0016874	ligase activity (GO:0016874)	0.05	139/12061	0.0359712	4.17162	3.50747	0.00699367	0.0360045	0.0269931	5	LOC113823145/LOC113823144/ATPsynF/LOC113809108/ATPsynD
HepVp3	BP	GO:0032970	regulation of actin filament-based process (GO:0032970)	0.03	43/10052	0.0697674	7.46066	4.12476	0.00745816	0.031722	0.0227147	3	cpb/Cortactin/LOC138867553
HepVp3	BP	GO:0090066	regulation of anatomical structure size (GO:0090066)	0.03	44/10052	0.0681818	7.2911	4.06314	0.00795037	0.0329373	0.0235848	3	cpb/Cortactin/LOC138867553
HepVp3	BP	GO:1902903	regulation of supramolecular fiber organization (GO:1902903)	0.03	44/10052	0.0681818	7.2911	4.06314	0.00795037	0.0329373	0.0235848	3	cpb/Cortactin/LOC138867553
HepVp3	MF	GO:0015929	hexosaminidase activity (GO:0015929)	0.02	17/12061	0.117647	13.6437	4.86509	0.00920468	0.0456947	0.034258	2	LOC113823457/LOC113811731
HepVp3	BP	GO:0006885	regulation of pH (GO:0006885)	0.02	16/10052	0.125	13.367	4.8098	0.00953411	0.03709	0.0265584	2	VhaAC39-1/LOC113821387
HepVp3	BP	GO:0008285	negative regulation of cell population proliferation (GO:0008285)	0.02	16/10052	0.125	13.367	4.8098	0.00953411	0.03709	0.0265584	2	LOC113813885/cpb
HepVp3	BP	GO:0051453	regulation of intracellular pH (GO:0051453)	0.02	16/10052	0.125	13.367	4.8098	0.00953411	0.03709	0.0265584	2	VhaAC39-1/LOC113821387
HepVp4	CC	GO:0022626	cytosolic ribosome (GO:0022626)	0.53	82/11008	0.353659	70.7831	44.9445	2.24513e-49	6.06186e-48	4.49027e-48	29	RpL4/RpL3/RpL5/RpS2/RpL24/RpLP0/RpL6/RpL15/RpL10Ab/RpS3/RpL13/RpL17/RpL10/RpL23A/RpS7/RpL9/RpS16/RpS11/LOC113810981/RpL8/RpS4/LOC113799988/LOC113803635/RpL11/RpL7/RpL36/RpS13/RpS27/RpLP2
HepVp4	MF	GO:0003735	structural constituent of ribosome (GO:0003735)	0.46	146/12061	0.226027	37.8627	34.7268	2.74307e-45	2.02987e-43	1.73247e-43	33	RpS6/RpL4/RpL3/RpL5/RpL22/RpS2/RpL24/RpLP0/RpL6/RpL15/RpL10Ab/RpS3/RpL13/RpL17/RpL10/RpL23A/RpS7/RpL9/RpS16/RpS11/LOC113810981/RpL8/RpS4/LOC113799988/LOC113803635/RpL11/RpS3A/RpL7/RpL36/RpS24/RpS13/RpS27/RpLP2
HepVp4	BP	GO:0006412	translation (GO:0006412)	0.56	328/10052	0.10061	17.1412	22.8366	3.30336e-34	5.15461e-32	3.85907e-32	33	LOC113820946/RpS6/RpL4/RpL3/RpL5/RpL22/RpS2/RpL24/RpLP0/RpL6/RpL15/RpL10Ab/RpS3/RpL13/RpL17/RpL10/RpL23A/RpS7/RpL9/RpS16/RpS11/LOC113810981/RpL8/RpS4/LOC113799988/RpL11/Rack1/RpS3A/RpL36/RpS24/RpS13/RpS27/RpLP2
HepVp4	CC	GO:1990904	ribonucleoprotein complex (GO:1990904)	0.53	389/11008	0.0745501	14.9209	19.8084	4.3435e-28	1.95458e-27	1.44783e-27	29	RpL4/RpL3/RpL5/RpS2/RpL24/RpLP0/RpL6/RpL15/RpL10Ab/RpS3/RpL13/RpL17/RpL10/RpL23A/RpS7/RpL9/RpS16/RpS11/LOC113810981/RpL8/RpS4/LOC113799988/LOC113803635/RpL11/RpL7/RpL36/RpS13/RpS27/RpLP2
HepVp4	BP	GO:0042255	ribosome assembly (GO:0042255)	0.12	33/10052	0.212121	36.1397	15.5355	6.30781e-10	1.68509e-08	1.26156e-08	7	RpL5/RpLP0/RpL6/RpL10/RpL23A/LOC113799988/RpS27
HepVp4	BP	GO:0000027	ribosomal large subunit assembly (GO:0000027)	0.08	12/10052	0.416667	70.9887	18.6395	4.49734e-09	1.05125e-07	7.87034e-08	5	RpL5/RpLP0/RpL6/RpL10/RpL23A
HepVp4	BP	GO:0042254	ribosome biogenesis (GO:0042254)	0.19	181/10052	0.0607735	10.3542	9.75766	6.28839e-09	1.30659e-07	9.78193e-08	11	RpL5/RpLP0/RpL6/RpL10Ab/RpL10/RpL23A/RpS7/RpS16/LOC113799988/RpL7/RpS27
HepVp4	MF	GO:0019843	rRNA binding (GO:0019843)	0.08	34/12061	0.176471	29.5613	12.9237	4.31394e-08	1.59616e-06	1.3623e-06	6	RpL5/RpLP0/RpL23A/RpL9/LOC113799988/RpS13
HepVp4	BP	GO:2001233	regulation of apoptotic signaling pathway (GO:2001233)	0.07	10/10052	0.4	68.1492	16.3235	2.18967e-07	3.41224e-06	2.55462e-06	4	LOC113808808/LOC113808797/RpS3/sesB
HepVp4	BP	GO:0071826	protein-RNA complex organization (GO:0071826)	0.12	81/10052	0.0864198	14.7236	9.52847	4.12827e-07	5.51419e-06	4.12827e-06	7	RpL5/RpLP0/RpL6/RpL10/RpL23A/LOC113799988/RpS27
HepVp4	BP	GO:0140694	membraneless organelle assembly (GO:0140694)	0.12	134/10052	0.0522388	8.90008	7.07382	1.22469e-05	0.000143135	0.00010716	7	RpL5/RpLP0/RpL6/RpL10/RpL23A/LOC113799988/RpS27
HepVp4	BP	GO:0043065	positive regulation of apoptotic process (GO:0043065)	0.05	19/10052	0.157895	26.901	8.68281	0.000174097	0.00191507	0.00143374	3	LOC113808808/LOC113808797/RpS3
HepVp4	MF	GO:0016765	transferase activity, transferring alkyl or aryl (other than methyl) groups (GO:0016765)	0.06	56/12061	0.0714286	11.9653	6.37354	0.000339179	0.00836641	0.00714061	4	LOC113803973/LOC113801166/LOC113817634/LOC113829084
HepVp4	BP	GO:0006030	chitin metabolic process (GO:0006030)	0.05	28/10052	0.107143	18.2542	7.02485	0.000566902	0.00460916	0.00345071	3	LOC113817260/LOC113817258/LOC113803089
HepVp4	BP	GO:0006032	chitin catabolic process (GO:0006032)	0.05	28/10052	0.107143	18.2542	7.02485	0.000566902	0.00460916	0.00345071	3	LOC113817260/LOC113817258/LOC113803089
HepVp4	MF	GO:0004568	chitinase activity (GO:0004568)	0.04	28/12061	0.107143	17.9479	6.95756	0.00060037	0.00888548	0.00758362	3	LOC113817260/LOC113817258/LOC113803089
HepVp4	BP	GO:1901072	glucosamine-containing compound catabolic process (GO:1901072)	0.05	30/10052	0.1	17.0373	6.75923	0.000696741	0.00482558	0.00361273	3	LOC113817260/LOC113817258/LOC113803089
HepVp4	BP	GO:0065003	protein-containing complex assembly (GO:0065003)	0.14	364/10052	0.021978	3.74446	4.09801	0.00120672	0.00778126	0.00582554	8	RpL5/RpL22/RpLP0/RpL6/RpL10/RpL23A/LOC113799988/RpS27
HepVp4	MF	GO:0043028	cysteine-type endopeptidase regulator activity involved in apoptotic process (GO:0043028)	0.03	11/12061	0.181818	30.4571	7.57427	0.00186678	0.0230236	0.0196503	2	LOC113808808/LOC113808797
HepVp4	BP	GO:0006915	apoptotic process (GO:0006915)	0.07	111/10052	0.036036	6.13956	4.18365	0.00401967	0.02349	0.0175861	4	LOC113808808/LOC113808797/RpS3/sesB
HepVp4	MF	GO:0004197	cysteine-type endopeptidase activity (GO:0004197)	0.04	55/12061	0.0545455	9.13712	4.68707	0.0042851	0.0452997	0.0386626	3	LOC113808808/LOC113808797/LOC113827866
HepVp4	BP	GO:0006364	rRNA processing (GO:0006364)	0.07	130/10052	0.0307692	5.24224	3.74068	0.00702168	0.0375158	0.0280867	4	RpL10Ab/RpS7/RpS16/RpL7
HepVp4	BP	GO:1901071	glucosamine-containing compound metabolic process (GO:1901071)	0.05	70/10052	0.0428571	7.30169	4.06518	0.00795795	0.0402199	0.0301112	3	LOC113817260/LOC113817258/LOC113803089
HepVp4	BP	GO:0016072	rRNA metabolic process (GO:0016072)	0.07	143/10052	0.027972	4.76568	3.48481	0.00976048	0.0468002	0.0350376	4	RpL10Ab/RpS7/RpS16/RpL7
HepVp5	MF	GO:0003735	structural constituent of ribosome (GO:0003735)	0.6	146/12061	0.212329	49.248	38.595	1.97761e-47	1.22612e-45	7.91045e-46	31	RpLP1/RpL37A/RpL32/RpL23/RpL37a/RpS25/RpL14/RpL36A/LOC113828345/RpL27A/RpS23/RpL31/RpL29/RpS26/RpL40/RpL26/RpL35/LOC113824162/Ip259/RpS15/RpL27/RpL35A/LOC113826801/RpL28/RpLP2/RpL18/LOC113827843/RpL36/RpL18A/RpS24/LOC113810981
HepVp5	CC	GO:0022626	cytosolic ribosome (GO:0022626)	0.57	82/11008	0.329268	77.1188	45.303	2.56184e-47	5.33326e-46	2.59106e-46	27	RpLP1/RpL32/RpL23/RpL37a/RpS25/RpL14/RpL36A/LOC113828345/RpL27A/RpS23/RpL31/RpL29/RpS26/RpL26/RpL35/LOC113824162/RpS15/RpL27/RpL35A/LOC113826801/RpL28/RpLP2/RpL18/LOC113827843/RpL36/RpL18A/LOC113810981
HepVp5	BP	GO:0006412	translation (GO:0006412)	0.62	328/10052	0.0914634	19.154	23.1539	2.94394e-33	2.29905e-31	1.3335e-31	30	RpLP1/RpL37A/RpL32/RpL23/RpL37a/RpL14/RpL36A/LOC113828345/RpL27A/RpS23/RpL31/RpL29/RpS26/RpL40/RpL26/RpL35/LOC113824162/Ip259/RpS15/RpL27/RpL35A/LOC113826801/RpL28/RpLP2/RpL18/LOC113827843/RpL36/RpL18A/RpS24/LOC113810981
HepVp5	CC	GO:1990904	ribonucleoprotein complex (GO:1990904)	0.6	389/11008	0.0719794	16.8585	20.8523	3.23951e-29	1.40379e-28	6.82002e-29	28	RpLP1/RpL32/RpL23/RpL37a/RpS25/RpL14/RpL36A/LOC113828345/RpL27A/RpS23/RpL31/RpL29/RpS26/RpL26/RpL35/LOC113824162/Ip259/RpS15/RpL27/RpL35A/LOC113826801/RpL28/RpLP2/RpL18/LOC113827843/RpL36/RpL18A/LOC113810981
HepVp5	BP	GO:0042254	ribosome biogenesis (GO:0042254)	0.17	181/10052	0.0441989	9.25599	7.76365	1.93106e-06	2.70348e-05	1.56808e-05	8	RpL14/LOC113828345/RpL26/RpL35/Ip259/RpS15/RpL35A/LOC113827843
HepVp5	MF	GO:0004364	glutathione transferase activity (GO:0004364)	0.08	27/12061	0.148148	34.3618	11.4195	5.01024e-06	0.000155317	0.000100205	4	LOC113809598/LOC113809596/LOC113821236/LOC113829084
HepVp5	BP	GO:0006123	mitochondrial electron transport, cytochrome c to oxygen (GO:0006123)	0.06	16/10052	0.1875	39.2656	10.6103	5.47873e-05	0.000536916	0.000311423	3	LOC113829340/COX5A/LOC113812627
HepVp5	MF	GO:0015078	proton transmembrane transporter activity (GO:0015078)	0.08	49/12061	0.0816327	18.9341	8.27734	5.63966e-05	0.00116553	0.000751954	4	Vha13/Vha14-1/LOC113818074/LOC113809108
HepVp5	MF	GO:0004602	glutathione peroxidase activity (GO:0004602)	0.04	10/12061	0.2	46.3885	9.44835	0.000802505	0.00995107	0.00642004	2	LOC113819894/LOC113829084
HepVp5	CC	GO:0033176	proton-transporting V-type ATPase complex (GO:0033176)	0.04	14/11008	0.142857	33.459	7.95755	0.00157151	0.00408592	0.00198506	2	Vha13/Vha14-1
HepVp5	BP	GO:0000028	ribosomal small subunit assembly (GO:0000028)	0.04	13/10052	0.153846	32.2179	7.80134	0.0016842	0.00882599	0.00511927	2	RpS15/LOC113827843
HepVp5	MF	GO:0044769	ATPase activity, coupled to transmembrane movement of ions, rotational mechanism (GO:0044769)	0.04	15/12061	0.133333	30.9256	7.63114	0.00184685	0.0143131	0.00923424	2	Vha13/Vha14-1
HepVp5	MF	GO:0046961	proton-transporting ATPase activity, rotational mechanism (GO:0046961)	0.04	15/12061	0.133333	30.9256	7.63114	0.00184685	0.0143131	0.00923424	2	Vha13/Vha14-1
HepVp5	BP	GO:0015986	proton motive force-driven ATP synthesis (GO:0015986)	0.04	14/10052	0.142857	29.9167	7.49941	0.00195893	0.00914168	0.00530237	2	LOC113818074/LOC113809108
HepVp5	BP	GO:0046034	ATP metabolic process (GO:0046034)	0.04	19/10052	0.105263	22.0439	6.35953	0.00362549	0.0126892	0.00736001	2	LOC113818074/LOC113809108
HepVp5	BP	GO:0000470	maturation of LSU-rRNA (GO:0000470)	0.04	22/10052	0.0909091	19.0379	5.86658	0.00485314	0.0153422	0.0088988	2	RpL35/Ip259
HepVp5	CC	GO:0031967	organelle envelope (GO:0031967)	0.09	192/11008	0.0208333	4.87943	3.55094	0.00891527	0.0210725	0.0102376	4	LOC113829340/COX5A/LOC113829084/LOC113812627
HepVp5	BP	GO:0000413	protein peptidyl-prolyl isomerization (GO:0000413)	0.04	32/10052	0.0625	13.0885	4.7441	0.0101093	0.026776	0.0155307	2	LOC113806297/LOC113817924
HepVp5	BP	GO:0042255	ribosome assembly (GO:0042255)	0.04	33/10052	0.0606061	12.6919	4.65982	0.010729	0.0276695	0.0160489	2	RpS15/LOC113827843
HepVp5	BP	GO:1902600	proton transmembrane transport (GO:1902600)	0.04	40/10052	0.05	10.4708	4.15715	0.0155178	0.0389933	0.022617	2	Vha13/Vha14-1
HepVp5	CC	GO:1904949	ATPase complex (GO:1904949)	0.04	55/11008	0.0363636	8.51683	3.65938	0.0229527	0.0459054	0.0223022	2	Vha13/Vha14-1
HepVp6	MF	GO:0042578	phosphoric ester hydrolase activity (GO:0042578)	0.15	219/12061	0.0319635	8.03149	6.63782	2.31231e-05	0.00108201	0.000793435	7	LOC113821533/LOC113814557/Pde9/dnc/LOC113817748/Ptpmeg2/LOC113817688
HepVp6	MF	GO:0004725	protein tyrosine phosphatase activity (GO:0004725)	0.08	43/12061	0.0930233	23.374	9.29032	2.43149e-05	0.00108201	0.000793435	4	LOC113821533/LOC113814557/Ptpmeg2/LOC113817688
HepVp6	CC	GO:0031234	extrinsic component of cytoplasmic side of plasma membrane (GO:0031234)	0.09	21/11008	0.142857	44.9306	11.38	3.76573e-05	0.00169458	0.0013081	3	LOC113803399/Galphao/Gbeta13F
HepVp6	BP	GO:0006470	protein dephosphorylation (GO:0006470)	0.1	71/10052	0.056338	14.5208	7.13507	0.000155957	0.0350902	0.0302063	4	LOC113821533/LOC113814557/Ptpmeg2/LOC113817688
HepVp6	CC	GO:0019897	extrinsic component of plasma membrane (GO:0019897)	0.09	51/11008	0.0588235	18.5008	7.07463	0.000552341	0.00621384	0.00479665	3	LOC113803399/Galphao/Gbeta13F
HepVp6	BP	GO:0007167	enzyme-linked receptor protein signaling pathway (GO:0007167)	0.1	114/10052	0.0350877	9.04363	5.39026	0.000950337	0.0372959	0.032105	4	LOC113803399/LOC113808317/Cbl/LOC113819611
HepVp6	BP	GO:0016311	dephosphorylation (GO:0016311)	0.1	115/10052	0.0347826	8.96499	5.36119	0.000981852	0.0372959	0.032105	4	LOC113821533/LOC113814557/Ptpmeg2/LOC113817688
HepVp6	MF	GO:0004715	non-membrane spanning protein tyrosine kinase activity (GO:0004715)	0.04	12/12061	0.166667	41.8785	8.95526	0.000997945	0.0135377	0.00992714	2	LOC113803399/Csk
HepVp6	CC	GO:1905360	GTPase complex (GO:1905360)	0.06	15/11008	0.133333	41.9352	8.95964	0.00100479	0.00722438	0.00557672	2	Galphao/Gbeta13F
HepVp6	BP	GO:0008360	regulation of cell shape (GO:0008360)	0.05	13/10052	0.153846	39.6529	8.70288	0.00111367	0.0372959	0.032105	2	LOC113811220/Moe
HepVp6	MF	GO:0019901	protein kinase binding (GO:0019901)	0.06	52/12061	0.0576923	14.4964	6.16502	0.00114019	0.0135377	0.00992714	3	Cbl/LOC113817688/LOC113811220
HepVp6	BP	GO:0016310	phosphorylation (GO:0016310)	0.18	440/10052	0.0159091	4.10047	4.15051	0.00133673	0.0372959	0.032105	7	LOC113803399/LOC113816181/Cbl/hpo/Csk/LOC113819611/CaMKI
HepVp6	BP	GO:0046068	cGMP metabolic process (GO:0046068)	0.05	15/10052	0.133333	34.3658	8.0705	0.00149184	0.0372959	0.032105	2	Pde9/LOC113819611
HepVp6	CC	GO:0005921	gap junction (GO:0005921)	0.06	19/11008	0.105263	33.1068	7.91043	0.00162336	0.00849973	0.00656119	2	LOC113810486/LOC113824071
HepVp6	CC	GO:0019898	extrinsic component of membrane (GO:0019898)	0.09	75/11008	0.04	12.5806	5.68325	0.00169995	0.00849973	0.00656119	3	LOC113803399/Galphao/Gbeta13F
HepVp6	MF	GO:0005243	gap junction channel activity (GO:0005243)	0.04	19/12061	0.105263	26.4496	7.0174	0.00254006	0.0188388	0.0138144	2	LOC113810486/LOC113824071
HepVp6	MF	GO:0003779	actin binding (GO:0003779)	0.08	166/12061	0.0240964	6.05472	4.14512	0.00420418	0.0267266	0.0195984	4	Moe/cib/LOC113820940/LOC113830566
HepVp6	MF	GO:0003924	GTPase activity (GO:0003924)	0.08	178/12061	0.0224719	5.64654	3.94771	0.00538176	0.0319318	0.0234154	4	Galphao/LOC113811220/LOC113811749/LOC113820946
HepVp6	MF	GO:0016773	phosphotransferase activity, alcohol group as acceptor (GO:0016773)	0.12	438/12061	0.0136986	3.44207	3.29082	0.00747541	0.041582	0.0304918	6	LOC113803399/LOC113816181/hpo/Csk/LOC113819611/CaMKI
HepVp6	MF	GO:0005525	GTP binding (GO:0005525)	0.08	204/12061	0.0196078	4.92688	3.57556	0.00865033	0.0420639	0.0308452	4	Galphao/LOC113811220/LOC113811749/LOC113820946
HepVp6	MF	GO:0032561	guanyl ribonucleotide binding (GO:0032561)	0.08	209/12061	0.0191388	4.80901	3.51122	0.00940027	0.0420639	0.0308452	4	Galphao/LOC113811220/LOC113811749/LOC113820946
HepVp6	MF	GO:0016301	kinase activity (GO:0016301)	0.12	460/12061	0.0130435	3.27745	3.14809	0.00940821	0.0420639	0.0308452	6	LOC113803399/LOC113816181/hpo/Csk/LOC113819611/CaMKI
HepVp6	MF	GO:0005516	calmodulin binding (GO:0005516)	0.04	37/12061	0.0540541	13.5822	4.84509	0.00945255	0.0420639	0.0308452	2	LOC113816181/CaMKI
HepVp7	MF	GO:0008092	cytoskeletal protein binding (GO:0008092)	0.17	328/12061	0.0243902	6.25895	6.03963	3.42393e-05	0.00376632	0.00277519	8	LOC113806701/spir/Klc/LOC113823536/Tomosyn/shot/Cortactin/jar
HepVp7	CC	GO:0016324	apical plasma membrane (GO:0016324)	0.06	22/11008	0.136364	29.4332	9.10731	0.000135597	0.00937482	0.00720114	3	PDZ-GEF/LOC113823536/LOC113820726
HepVp7	CC	GO:0045177	apical part of cell (GO:0045177)	0.06	27/11008	0.111111	23.9826	8.15705	0.000253373	0.00937482	0.00720114	3	PDZ-GEF/LOC113823536/LOC113820726
HepVp7	MF	GO:0030695	GTPase regulator activity (GO:0030695)	0.11	155/12061	0.0322581	8.27797	5.7039	0.000326168	0.0119595	0.00881225	5	LOC113822205/PDZ-GEF/siz/Tomosyn/Graf
HepVp7	CC	GO:0010008	endosome membrane (GO:0010008)	0.06	49/11008	0.0612245	13.2149	5.84623	0.00148551	0.0295635	0.0227088	3	Rme-8/Snx1/LOC113808348
HepVp7	CC	GO:0030659	cytoplasmic vesicle membrane (GO:0030659)	0.08	114/11008	0.0350877	7.57344	4.81311	0.00187425	0.0295635	0.0227088	4	spir/Rme-8/Snx1/LOC113808348
HepVp7	CC	GO:0005938	cell cortex (GO:0005938)	0.06	59/11008	0.0508475	10.9751	5.24118	0.00253731	0.0312935	0.0240377	3	spir/LOC113823536/Cortactin
HepVp7	CC	GO:0030864	cortical actin cytoskeleton (GO:0030864)	0.04	21/11008	0.0952381	20.5565	6.11976	0.00417755	0.0441627	0.033923	2	LOC113823536/Cortactin
HepVp8	CC	GO:0070161	anchoring junction (GO:0070161)	0.17	109/11008	0.0366972	17.5636	7.95195	6.96695e-05	0.00306546	0.00183341	4	CadN/Zasp52/LOC113824071/by
HepVp8	CC	GO:0005884	actin filament (GO:0005884)	0.09	22/11008	0.0909091	43.5099	9.13229	0.000940457	0.0137934	0.00824962	2	Zasp52/LOC113820940

## Sheet: Table S7
Supplementary Table 7: Over-represented KEGG pathways for hepatopancreas single-cell transcriptomic clusters from L. vannamei (n = 5) in the V. parahaemolyticus infection study. The analysis included significantly increased genes (adjusted P < 0.05) with an average log2FC > 0.25 and expressed in at least 50% of cells in the cluster. Over-representation analysis (ORA) was conducted using clusterPr…
Cluster	category	subcategory	ID	Description	GeneRatio_2	BgRatio	RichFactor	FoldEnrichment	zScore	pvalue	p.adjust	qvalue	Count	Gene_Symbol
HepVp1	Genetic Information Processing	Translation	pvm03010	Ribosome (pvm03010)	0.67	199/3540	0.0502513	11.8593	10.2848	5.93549e-10	1.1871e-08	1.12462e-08	10	LOC113822682/RpL5/RpL4/RpS2/RpL6/RpLP0/RpL13/LOC113799988/RpL24/RpS3A
HepVp2	Genetic Information Processing	Translation	pvm03010	Ribosome (pvm03010)	0.83	199/3540	0.221106	14.7682	24.6443	2.23432e-48	4.02178e-47	3.99826e-47	44	RpL26/RpS15/RpL36A/RpS9/RpL23/RpL14/RpL40/RpL37A/RpL18A/RpL35/RpL21/RpS16/RpL32/RpL18/RpL31/LOC113824162/LOC113826801/RpS23/RpLP2/RpL35A/RpL29/RpS18/RpS25/RpL27/LOC113827843/RpL27A/RpS26/RpL28/RpS27/RpS13/RpL37a/RpL11/RpL9/RpL15/RpS24/RpS11/LOC113810071/RpS7/RpLP1/LOC113803635/RpL23A/RpL10/RpL17/RpS4
HepVp3	Metabolism	Energy metabolism	pvm00190	Oxidative phosphorylation (pvm00190)	0.29	114/3540	0.210526	8.97907	13.4166	1.2908e-17	5.6795e-16	4.21207e-16	24	LOC113801067/LOC113814946/VhaAC39-1/LOC113821387/LOC113821104/LOC113809213/Vha14-1/Vha13/LOC113826027/LOC113820067/LOC113825930/LOC113828339/LOC113829340/COX5A/COX6B/LOC113818074/LOC113810335/ATPsynF/LOC113822937/LOC113809108/ATPsynD/LOC113812627/LOC113810752/ATPsynC
HepVp3	Genetic Information Processing	Translation	pvm03010	Ribosome (pvm03010)	0.28	199/3540	0.115578	4.92947	8.83999	4.77928e-11	1.05144e-09	7.79776e-10	23	RpL31/RpL37A/RpS25/RpL27/RpL35A/RpL26/LOC113826801/RpL14/RpL40/RpL37a/RpL32/RpL36A/LOC113824162/RpL35/RpL21/RpL29/RpS15/RpS18/RpLP1/LOC113827843/LOC113810071/RpL28/RpL23
HepVp3	Cellular Processes	Transport and catabolism	pvm04145	Phagosome (pvm04145)	0.2	127/3540	0.133858	5.70914	8.37345	2.55937e-09	3.75374e-08	2.78388e-08	17	LOC113801067/LOC113814946/LOC113808348/LOC113815189/Rab5/VhaAC39-1/LOC113821387/LOC113821104/LOC113809213/Vha14-1/Vha13/LOC113826027/LOC113820067/LOC113813026/LOC113824407/LOC113813020/Calr
HepVp3	Cellular Processes	Transport and catabolism	pvm04142	Lysosome (pvm04142)	0.17	158/3540	0.0886076	3.77917	5.53715	1.27039e-05	0.000139743	0.000103637	14	Ect3/LOC113824571/LOC113823457/LOC113814946/LManII/LOC113808348/VhaAC39-1/LOC113821387/LOC113821104/LOC113812061/LOC113826027/LOC113820067/LOC113811731/LOC113803354
HepVp3	Metabolism	Xenobiotics biodegradation and metabolism	pvm00980	Metabolism of xenobiotics by cytochrome P450 (pvm00980)	0.08	42/3540	0.166667	7.10843	6.16984	4.1952e-05	0.000369178	0.000273792	7	LOC113809598/LOC113821256/LOC113821236/LOC113827259/LOC113829262/LOC113829084/Aldh-III
HepVp3	Metabolism	Xenobiotics biodegradation and metabolism	pvm00982	Drug metabolism - cytochrome P450 (pvm00982)	0.07	37/3540	0.162162	6.91631	5.60482	0.000179981	0.00131986	0.000978842	6	LOC113809598/LOC113821256/LOC113821236/LOC113829262/LOC113829084/Aldh-III
HepVp3	Metabolism	Glycan biosynthesis and metabolism	pvm00531	Glycosaminoglycan degradation (pvm00531)	0.05	21/3540	0.190476	8.12392	5.07281	0.00124075	0.00779902	0.00578396	4	Ect3/LOC113824571/LOC113823457/LOC113811731
HepVp3	Metabolism	Energy metabolism	pvm00910	Nitrogen metabolism (pvm00910)	0.04	13/3540	0.230769	9.84245	4.94847	0.00299996	0.0164998	0.0122367	3	LOC113823145/LOC113823144/LOC113816845
HepVp3	NA	NA	pvm03272	Virion - Hepatitis viruses (pvm03272)	0.04	14/3540	0.214286	9.13941	4.72765	0.00375397	0.0166728	0.012365	3	LOC113808348/LOC113812061/LOC113803354
HepVp3	Metabolism	Metabolism of other amino acids	pvm00480	Glutathione metabolism (pvm00480)	0.07	65/3540	0.0923077	3.93698	3.70262	0.00378928	0.0166728	0.012365	6	LOC113809598/LOC113821256/LOC113821236/LOC113819894/LOC113829262/LOC113829084
HepVp4	Genetic Information Processing	Translation	pvm03010	Ribosome (pvm03010)	0.65	199/3540	0.160804	11.6173	18.2627	2.3709e-29	7.58687e-28	6.73834e-28	32	RpS6/RpL4/RpL3/RpL5/RpS2/RpL24/RpLP0/RpL6/RpL15/RpL10Ab/RpS3/RpL13/RpL17/RpL10/RpL23A/RpS7/RpL9/RpS16/RpS11/LOC113810981/RpL8/RpS4/LOC113799988/LOC113803635/RpL11/Rack1/RpS3A/RpL7/RpS24/RpS13/RpS27/RpLP2
HepVp5	Genetic Information Processing	Translation	pvm03010	Ribosome (pvm03010)	0.64	199/3540	0.145729	11.464	17.2389	2.19241e-26	3.94633e-25	3.00014e-25	29	RpLP1/RpL37A/RpL32/RpL23/RpL37a/RpS25/RpL14/RpL36A/LOC113828345/RpL27A/RpS23/RpL31/RpL29/RpS26/RpL40/RpL26/RpL35/LOC113824162/RpS15/RpL27/RpL35A/LOC113826801/RpL28/RpLP2/RpL18/LOC113827843/RpL18A/RpS24/LOC113810981
HepVp5	Metabolism	Energy metabolism	pvm00190	Oxidative phosphorylation (pvm00190)	0.22	114/3540	0.0877193	6.90058	7.26569	9.98079e-07	8.98271e-06	6.82896e-06	10	Vha13/LOC138863283/LOC113828339/Vha14-1/COX6B/LOC113829340/COX5A/LOC113818074/LOC113809108/LOC113812627
HepVp5	Metabolism	Metabolism of other amino acids	pvm00480	Glutathione metabolism (pvm00480)	0.09	65/3540	0.0615385	4.84103	3.54609	0.00877324	0.0496469	0.0377432	4	LOC113809598/LOC113819894/LOC113821236/LOC113829084
HepVp5	Metabolism	Xenobiotics biodegradation and metabolism	pvm00982	Drug metabolism - cytochrome P450 (pvm00982)	0.07	37/3540	0.0810811	6.37838	3.73126	0.0110326	0.0496469	0.0377432	3	LOC113809598/LOC113821236/LOC113829084
HepVp6	NA	NA	pvm04081	Hormone signaling (pvm04081)	0.18	47/3540	0.0851064	13.6944	6.92732	0.000167554	0.00452395	0.00352744	4	LOC113803399/Galphao/Pi3K21B/Gbeta13F
HepVp6	Organismal Systems	Immune system	pvm04620	Toll-like receptor signaling pathway (pvm04620)	0.14	24/3540	0.125	20.1136	7.42896	0.00038765	0.00523328	0.00408053	3	Pi3K21B/LOC113806131/LOC113811220
HepVp6	NA	NA	pvm04517	IgSF CAM signaling (pvm04517)	0.27	187/3540	0.0320856	5.16286	4.62487	0.000735126	0.00661614	0.00515878	6	LOC113803399/Pi3K21B/Csk/LOC113817688/LOC113811220/LOC113813020
HepVp6	Human Diseases	Infectious disease: bacterial	pvm05100	Bacterial invasion of epithelial cells (pvm05100)	0.18	86/3540	0.0465116	7.48414	4.81332	0.00170038	0.0114775	0.00894935	4	LOC113803399/Pi3K21B/LOC113811220/LOC113813020
HepVp6	Cellular Processes	Transport and catabolism	pvm04148	Efferocytosis (pvm04148)	0.14	66/3540	0.0454545	7.31405	4.0942	0.00740021	0.0399611	0.0311588	3	kuz/LOC113817688/LOC113811220
HepVp7	Metabolism	Glycan biosynthesis and metabolism	pvm00531	Glycosaminoglycan degradation (pvm00531)	0.15	21/3540	0.142857	25.2857	8.41269	0.000192327	0.00442352	0.00425144	3	LOC113824571/LOC113823457/Ect3
HepVp7	Cellular Processes	Transport and catabolism	pvm04142	Lysosome (pvm04142)	0.25	158/3540	0.0316456	5.60127	4.45967	0.00149406	0.0171817	0.0165133	5	LOC113824571/LOC113821387/LOC113808348/LOC113823457/Ect3
HepVp8	Cellular Processes	Cell motility	pvm04820	Cytoskeleton in muscle cells (pvm04820)	0.5	146/3540	0.0136986	12.1233	4.61602	0.00959697	0.0383879	0.0202041	2	LOC113807065/LOC113820940

## Sheet: Table S8
Supplementary Table 8: Differentially expressed genes between infected (n = 3) and control (n = 5) hepatopancreas cells sampled from L. vannamei in a V. parahaemolyticus infection study. Each cluster was compared between infected and control groups.
Comparison	Gene Name in Litopenaeus vannamei	NCBI Gene ID	Description	P value	Adjusted P value	Average Log2FC	Percent in Infected	Percent in Control	Direction
Infected_HepVp1_vs_Control_HepVp1	LOC113825851	113825851	trypsin-1-like	0	0	4.62994	0.365	0.015	UP
Infected_HepVp1_vs_Control_HepVp1	LOC113810220	113810220	apolipoprotein D	0	0	4.59139	0.586	0.034	UP
Infected_HepVp1_vs_Control_HepVp1	LOC113828084	113828084	uncharacterized protein	0	0	3.87886	0.739	0.099	UP
Infected_HepVp1_vs_Control_HepVp1	LOC138862959	138862959	uncharacterized protein	0	0	3.87768	0.411	0.037	UP
Infected_HepVp1_vs_Control_HepVp1	LOC113815556	113815556	trypsin-1	0	0	3.61313	0.408	0.039	UP
Infected_HepVp1_vs_Control_HepVp1	LOC113826343	113826343	astacin	0	0	3.57374	0.492	0.056	UP
Infected_HepVp1_vs_Control_HepVp1	LOC113814344	113814344	sorbitol dehydrogenase	0	0	3.45289	0.559	0.057	UP
Infected_HepVp1_vs_Control_HepVp1	LOC113829246	113829246	uncharacterized lncRNA	0	0	3.21918	0.461	0.05	UP
Infected_HepVp1_vs_Control_HepVp1	LOC113820644	113820644	macrophage mannose receptor 1	0	0	3.19097	0.469	0.061	UP
Infected_HepVp1_vs_Control_HepVp1	LOC138864390	138864390	galactose-specific lectin nattectin-like	0	0	2.91333	0.555	0.095	UP
Infected_HepVp1_vs_Control_HepVp1	LOC113811914	113811914	uncharacterized protein	0	0	2.90175	0.554	0.103	UP
Infected_HepVp1_vs_Control_HepVp1	LOC113811552	113811552	low-density lipoprotein receptor	0	0	2.87471	0.62	0.122	UP
Infected_HepVp1_vs_Control_HepVp1	LOC138862967	138862967	alpha-N-acetylgalactosamine-specific lectin-like	0	0	2.83905	0.676	0.153	UP
Infected_HepVp1_vs_Control_HepVp1	LOC113802097	113802097	carboxypeptidase B	0	0	2.74759	0.518	0.097	UP
Infected_HepVp1_vs_Control_HepVp1	LOC113817260	113817260	chitinase-3-like protein 1	0	0	2.68045	0.708	0.159	UP
Infected_HepVp1_vs_Control_HepVp1	LOC113805933	113805933	lysozyme	0	0	2.64751	0.778	0.234	UP
Infected_HepVp1_vs_Control_HepVp1	LOC113808797	113808797	procathepsin L	0	0	2.54527	0.65	0.154	UP
Infected_HepVp1_vs_Control_HepVp1	LOC113805739	113805739	chymotrypsin BII-like	0	0	2.53078	0.452	0.083	UP
Infected_HepVp1_vs_Control_HepVp1	LOC113827866	113827866	legumain	0	0	2.53077	0.498	0.102	UP
Infected_HepVp1_vs_Control_HepVp1	LOC113803960	113803960	guanidinobutyrase	0	0	2.45176	0.542	0.098	UP
Infected_HepVp1_vs_Control_HepVp1	LOC113816409	113816409	uncharacterized protein	0	0	2.35957	0.499	0.11	UP
Infected_HepVp1_vs_Control_HepVp1	LOC113808808	113808808	procathepsin L-like	0	0	2.32802	0.473	0.103	UP
Infected_HepVp1_vs_Control_HepVp1	LOC113810182	113810182	uncharacterized protein	0	0	2.29737	0.856	0.21	UP
Infected_HepVp1_vs_Control_HepVp1	LOC113830073	113830073	hemocyanin subunit	0	0	2.26243	0.996	0.858	UP
Infected_HepVp1_vs_Control_HepVp1	LOC113811913	113811913	uncharacterized protein	0	0	2.1935	0.589	0.159	UP
Infected_HepVp1_vs_Control_HepVp1	LOC113805736	113805736	chymotrypsin BII	0	0	2.17739	0.565	0.159	UP
Infected_HepVp1_vs_Control_HepVp1	LOC113823617	113823617	hemocyanin subunit-like	0	0	2.07318	0.988	0.661	UP
Infected_HepVp1_vs_Control_HepVp1	LOC113808272	113808272	betaine--homocysteine S-methyltransferase 1-like	0	0	1.97312	0.544	0.131	UP
Infected_HepVp1_vs_Control_HepVp1	LOC113801166	113801166	glutathione S-transferase Mu 1	0	0	1.92701	0.661	0.196	UP
Infected_HepVp1_vs_Control_HepVp1	LOC113810173	113810173	uncharacterized lncRNA	0	0	1.91689	0.615	0.133	UP
Infected_HepVp1_vs_Control_HepVp1	LOC113803089	113803089	endochitinase	0	0	1.84909	0.6	0.168	UP
Infected_HepVp1_vs_Control_HepVp1	LOC113817581	113817581	short-chain dehydrogenase/reductase family 16C member 6	0	0	1.82683	0.578	0.177	UP
Infected_HepVp1_vs_Control_HepVp1	LOC138863196	138863196	uncharacterized lncRNA	0	0	1.81855	0.981	0.454	UP
Infected_HepVp1_vs_Control_HepVp1	LOC113813021	113813021	actin, cytoplasmic A3a	0	0	1.74969	0.747	0.217	UP
Infected_HepVp1_vs_Control_HepVp1	LOC138860125	138860125	heme-binding protein 1-like	0	0	1.65744	0.699	0.243	UP
Infected_HepVp1_vs_Control_HepVp1	Aldh-III	113807648	Aldehyde dehydrogenase type III; aldehyde dehydrogenase, dimeric NADP-preferring	0	0	1.64663	0.695	0.273	UP
Infected_HepVp1_vs_Control_HepVp1	LOC113823288	113823288	sterol carrier protein 2	0	0	1.57786	0.983	0.614	UP
Infected_HepVp1_vs_Control_HepVp1	LOC113822916	113822916	uncharacterized lncRNA	0	0	1.55053	0.863	0.376	UP
Infected_HepVp1_vs_Control_HepVp1	LOC113803973	113803973	S-adenosylmethionine synthase	0	0	1.50122	0.66	0.211	UP
Infected_HepVp1_vs_Control_HepVp1	LOC113813381	113813381	uncharacterized protein	0	0	1.41836	0.913	0.473	UP
Infected_HepVp1_vs_Control_HepVp1	ATPsynC	113818783	ATP synthase, subunit C; ATP synthase lipid-binding protein, mitochondrial	0	0	1.34521	0.828	0.42	UP
Infected_HepVp1_vs_Control_HepVp1	LOC113825012	113825012	fatty acid binding protein 1-B.1	0	0	1.33978	0.998	0.956	UP
Infected_HepVp1_vs_Control_HepVp1	Acbp1	113800437	Acyl-CoA binding protein 1; acyl-CoA-binding protein	0	0	1.07599	0.924	0.601	UP
Infected_HepVp1_vs_Control_HepVp1	RpLP1	113815887	Ribosomal protein LP1; large ribosomal subunit protein P1	0	0	0.890354	0.949	0.691	UP
Infected_HepVp1_vs_Control_HepVp1	LOC113821440	113821440	ferritin	0	0	0.705743	0.996	0.963	UP
Infected_HepVp1_vs_Control_HepVp1	LOC113823155	113823155	cytochrome P450 4C1	2.27e-305	3.07e-302	2.13217	0.488	0.117	UP
Infected_HepVp1_vs_Control_HepVp1	LOC113817258	113817258	chitinase-3-like protein 1	1.39e-304	1.88e-301	2.50363	0.443	0.087	UP
Infected_HepVp1_vs_Control_HepVp1	LOC113800625	113800625	peritrophin-1	5.41e-304	7.31e-299	3.22799	0.376	0.047	UP
Infected_HepVp1_vs_Control_HepVp1	LOC113821215	113821215	uncharacterized protein	1.45e-292	1.96e-292	4.3699	0.309	0.016	UP
Infected_HepVp1_vs_Control_HepVp1	LOC138859443	138859443	chymotrypsin BI-like	1.89e-291	2.56e-292	3.81847	0.334	0.031	UP
Infected_HepVp1_vs_Control_HepVp1	LOC113827873	113827873	vitelline membrane outer layer protein 1 homolog	3.05e-291	4.12e-292	2.7324	0.394	0.063	UP
Infected_HepVp1_vs_Control_HepVp1	LOC113812977	113812977	C-type lectin domain family 7 member A	3.55e-293	4.8e-292	2.92225	0.405	0.07	UP
Infected_HepVp1_vs_Control_HepVp1	LOC113803442	113803442	sodium/calcium exchanger regulatory protein 1	5.21e-292	7.04e-292	0.782085	0.959	0.72	UP
Infected_HepVp1_vs_Control_HepVp1	LOC113826423	113826423	uncharacterized protein	9.85e-292	1.33e-291	2.6653	0.397	0.062	UP
Infected_HepVp1_vs_Control_HepVp1	LOC113810733	113810733	uncharacterized lncRNA	3.56e-291	4.8e-287	1.19604	0.738	0.378	UP
Infected_HepVp1_vs_Control_HepVp1	LOC113823550	113823550	superoxide dismutase [Mn], mitochondrial	6.34e-288	8.57e-284	1.88355	0.493	0.139	UP
Infected_HepVp1_vs_Control_HepVp1	LOC113809896	113809896	zinc finger CCHC domain-containing protein 24	4.7e-286	6.35e-282	1.98389	0.431	0.092	UP
Infected_HepVp1_vs_Control_HepVp1	LOC113814345	113814345	sorbitol dehydrogenase-like	7.06e-286	9.54e-282	4.18603	0.297	0.016	UP
Infected_HepVp1_vs_Control_HepVp1	LOC113804921	113804921	oplophorus-luciferin 2-monooxygenase non-catalytic subunit	9.01e-279	1.22e-274	2.73715	0.381	0.069	UP
Infected_HepVp1_vs_Control_HepVp1	RpL40	113829047	ribosomal protein L40; ubiquitin-ribosomal protein eL40 fusion protein	7.7e-271	1.04e-266	0.897725	0.859	0.556	UP
Infected_HepVp1_vs_Control_HepVp1	LOC138861297	138861297	methyltransferase-like protein 27	2e-268	2.71e-264	3.67796	0.304	0.027	UP
Infected_HepVp1_vs_Control_HepVp1	LOC113799995	113799995	chondroitinase-AC; xanthan lyase	3.87e-268	5.23e-264	3.28561	0.312	0.032	UP
Infected_HepVp1_vs_Control_HepVp1	LOC113807222	113807222	beta-1,3-glucan-binding protein	1.45e-265	1.96e-261	2.83725	0.344	0.051	UP
Infected_HepVp1_vs_Control_HepVp1	LOC113812976	113812976	C-type lectin domain family 6 member A	1.51e-260	2.04e-256	3.07624	0.332	0.047	UP
Infected_HepVp1_vs_Control_HepVp1	LOC113815705	113815705	uncharacterized protein	1.38e-254	1.86e-250	2.8963	0.338	0.053	UP
Infected_HepVp1_vs_Control_HepVp1	LOC113826331	113826331	astacin	2.49e-254	3.37e-250	2.33953	0.403	0.098	UP
Infected_HepVp1_vs_Control_HepVp1	LOC138859283	138859283	lysoplasmalogenase TMEM86A-like	7.51e-254	1.01e-249	1.6791	0.489	0.153	UP
Infected_HepVp1_vs_Control_HepVp1	LOC113814034	113814034	neprilysin-1	6.76e-250	9.14e-246	1.9315	0.43	0.113	UP
Infected_HepVp1_vs_Control_HepVp1	LOC113810713	113810713	uncharacterized protein	7.19e-250	9.72e-246	1.3822	0.585	0.243	UP
Infected_HepVp1_vs_Control_HepVp1	LOC113817484	113817484	uridylate-specific endoribonuclease	2.25e-249	3.04e-245	3.49765	0.288	0.026	UP
Infected_HepVp1_vs_Control_HepVp1	LOC113805525	113805525	C-type lectin domain family 4 member F	3.08e-246	4.16e-242	2.87738	0.318	0.044	UP
Infected_HepVp1_vs_Control_HepVp1	LOC113820946	113820946	elongation factor 1-alpha	1.14e-245	1.54e-241	0.860945	0.825	0.502	UP
Infected_HepVp1_vs_Control_HepVp1	LOC113813336	113813336	uncharacterized protein	2.52e-243	3.4e-239	1.679	0.477	0.151	UP
Infected_HepVp1_vs_Control_HepVp1	Ahcy	113822949	adenosylhomocysteinase	3.04e-243	4.1e-239	1.38681	0.559	0.215	UP
Infected_HepVp1_vs_Control_HepVp1	LOC113809949	113809949	beta,beta-carotene 15,15'-dioxygenase	1.18e-240	1.6e-236	2.45031	0.347	0.063	UP
Infected_HepVp1_vs_Control_HepVp1	Ctr1A	113809588	Copper transporter 1A; high affinity copper uptake protein 1	1.43e-240	1.93e-236	2.10146	0.392	0.092	UP
Infected_HepVp1_vs_Control_HepVp1	LOC113813162	113813162	serine/threonine-protein phosphatase CPPED1	9.47e-239	1.28e-234	2.08606	0.376	0.08	UP
Infected_HepVp1_vs_Control_HepVp1	LOC113824920	113824920	perlucin-like protein	5.01e-235	6.77e-231	2.24274	0.373	0.084	UP
Infected_HepVp1_vs_Control_HepVp1	LOC113830151	113830151	uncharacterized protein	1.92e-230	2.59e-226	2.67649	0.329	0.059	UP
Infected_HepVp1_vs_Control_HepVp1	LOC113823213	113823213	agrin	5.31e-230	7.17e-226	1.81849	0.418	0.115	UP
Infected_HepVp1_vs_Control_HepVp1	LOC113807350	113807350	oplophorus-luciferin 2-monooxygenase non-catalytic subunit	1.22e-229	1.65e-225	2.99653	0.291	0.036	UP
Infected_HepVp1_vs_Control_HepVp1	LOC113829084	113829084	glutathione S-transferase 3, mitochondrial	8.39e-229	1.13e-224	1.22667	0.627	0.302	UP
Infected_HepVp1_vs_Control_HepVp1	LOC113805524	113805524	hepatic lectin	9.99e-229	1.35e-224	3.34348	0.272	0.027	UP
Infected_HepVp1_vs_Control_HepVp1	RpS23	113829329	ribosomal protein S23; small ribosomal subunit protein uS12	1.09e-228	1.47e-224	0.819669	0.836	0.554	UP
Infected_HepVp1_vs_Control_HepVp1	Tctp	113821397	translationally controlled tumor protein; translationally-controlled tumor protein homolog	9.52e-226	1.29e-221	1.12337	0.668	0.343	UP
Infected_HepVp1_vs_Control_HepVp1	LOC113826801	113826801	small ribosomal subunit protein uS8A	1.88e-224	2.54e-220	1.06377	0.696	0.375	UP
Infected_HepVp1_vs_Control_HepVp1	LOC138866223	138866223	C-type lectin domain family 17, member A-like	1.54e-223	2.08e-219	2.79653	0.301	0.045	UP
Infected_HepVp1_vs_Control_HepVp1	LOC113824090	113824090	uncharacterized protein	9.84e-223	1.33e-218	3.01795	0.286	0.037	UP
Infected_HepVp1_vs_Control_HepVp1	RpL24	113806529	ribosomal protein L24; large ribosomal subunit protein eL24	1.17e-221	1.59e-217	0.975204	0.738	0.425	UP
Infected_HepVp1_vs_Control_HepVp1	LOC113808551	113808551	UDP-glucosyltransferase 2	1.62e-219	2.19e-215	2.1447	0.35	0.075	UP
Infected_HepVp1_vs_Control_HepVp1	LOC113810053	113810053	uncharacterized protein	1.47e-217	1.99e-213	2.80377	0.291	0.042	UP
Infected_HepVp1_vs_Control_HepVp1	LOC113819415	113819415	uncharacterized protein	1.56e-215	2.11e-211	2.02318	0.362	0.085	UP
Infected_HepVp1_vs_Control_HepVp1	LOC113822637	113822637	microsomal glutathione S-transferase 1	9.16e-214	1.24e-209	1.63113	0.45	0.15	UP
Infected_HepVp1_vs_Control_HepVp1	RpL15	113803755	ribosomal protein L15; large ribosomal subunit protein eL15	1.98e-211	2.68e-207	0.893869	0.767	0.468	UP
Infected_HepVp1_vs_Control_HepVp1	LOC113811607	113811607	uncharacterized protein	2.52e-209	3.41e-205	3.03809	0.265	0.031	UP
Infected_HepVp1_vs_Control_HepVp1	LOC113816486	113816486	gamma-interferon-inducible lysosomal thiol reductase-like	1.17e-208	1.58e-204	2.76054	0.29	0.046	UP
Infected_HepVp1_vs_Control_HepVp1	sesB	113810722	stress-sensitive B; ADP/ATP translocase 3	5.94e-208	8.02e-204	1.04415	0.687	0.379	UP
Infected_HepVp1_vs_Control_HepVp1	LOC113829536	113829536	uncharacterized lncRNA	6.01e-208	8.12e-204	2.20791	0.334	0.072	UP
Infected_HepVp1_vs_Control_HepVp1	LOC113820256	113820256	arylsulfatase H	6.19e-208	8.37e-204	1.68426	0.436	0.145	UP
Infected_HepVp1_vs_Control_HepVp1	LOC113800196	113800196	type I iodothyronine deiodinase-like	6.05e-207	8.18e-203	1.44577	0.45	0.148	UP
Infected_HepVp1_vs_Control_HepVp1	LOC113827871	113827871	vitelline membrane outer layer protein 1	5.31e-205	7.18e-201	3.00768	0.263	0.032	UP
Infected_HepVp1_vs_Control_HepVp1	RpS16	113829326	ribosomal protein S16; small ribosomal subunit protein uS9	5.8e-201	7.83e-197	0.79918	0.813	0.549	UP
Infected_HepVp1_vs_Control_HepVp1	LOC113819959	113819959	uncharacterized protein	1.29e-198	1.75e-194	1.47745	0.452	0.158	UP
Infected_HepVp1_vs_Control_HepVp1	RpS27	113806437	ribosomal protein S27; small ribosomal subunit protein eS27	7.9e-197	1.07e-192	1.01367	0.67	0.367	UP
Infected_HepVp1_vs_Control_HepVp1	LOC113828398	113828398	globin	1e-194	1.36e-190	1.57063	0.446	0.161	UP
Infected_HepVp1_vs_Control_HepVp1	LOC113818677	113818677	uncharacterized protein	1.49e-193	2.01e-189	2.20256	0.316	0.069	UP
Infected_HepVp1_vs_Control_HepVp1	LOC113815507	113815507	sperm-specific H1/protamine-like protein type 2	5.18e-191	7e-187	1.48387	0.445	0.158	UP
Infected_HepVp1_vs_Control_HepVp1	LOC113808669	113808669	vitelline membrane outer layer protein 1	4.24e-190	5.73e-186	2.74398	0.263	0.039	UP
Infected_HepVp1_vs_Control_HepVp1	RpL27	113802126	ribosomal protein L27; large ribosomal subunit protein eL27	7.23e-188	9.77e-184	0.867331	0.745	0.457	UP
Infected_HepVp1_vs_Control_HepVp1	LOC113810865	113810865	uncharacterized protein	1.39e-187	1.87e-183	1.27263	0.501	0.203	UP
Infected_HepVp1_vs_Control_HepVp1	LOC113816596	113816596	uncharacterized protein	1.08e-186	1.45e-182	1.91847	0.339	0.086	UP
Infected_HepVp1_vs_Control_HepVp1	LOC113825356	113825356	peritrophin-1	3.48e-186	4.7e-182	2.5153	0.286	0.055	UP
Infected_HepVp1_vs_Control_HepVp1	LOC113810980	113810980	ATPase inhibitor mai-2, mitochondrial	1.68e-185	2.27e-181	1.23569	0.518	0.222	UP
Infected_HepVp1_vs_Control_HepVp1	LOC113830149	113830149	ferritin light chain	5.68e-185	7.68e-181	1.6591	0.381	0.115	UP
Infected_HepVp1_vs_Control_HepVp1	LOC113806821	113806821	uncharacterized protein	1.91e-184	2.58e-180	2.24207	0.294	0.059	UP
Infected_HepVp1_vs_Control_HepVp1	RpL23	113804344	ribosomal protein L23; large ribosomal subunit protein uL14	3.39e-184	4.58e-180	0.697831	0.84	0.582	UP
Infected_HepVp1_vs_Control_HepVp1	LOC113810981	113810981	large ribosomal subunit protein eL34	1.54e-181	2.08e-177	1.07309	0.614	0.323	UP
Infected_HepVp1_vs_Control_HepVp1	RpL35A	113828546	ribosomal protein L35A; large ribosomal subunit protein eL33	6.09e-181	8.22e-177	0.948107	0.68	0.393	UP
Infected_HepVp1_vs_Control_HepVp1	LOC113814343	113814343	uncharacterized lncRNA	2.74e-176	3.71e-172	2.41323	0.278	0.055	UP
Infected_HepVp1_vs_Control_HepVp1	LOC113807715	113807715	juvenile hormone esterase	3.77e-176	5.1e-172	2.05604	0.301	0.068	UP
Infected_HepVp1_vs_Control_HepVp1	RpL36	113824081	ribosomal protein L36; large ribosomal subunit protein eL36	4.7e-176	6.35e-172	1.01746	0.631	0.341	UP
Infected_HepVp1_vs_Control_HepVp1	Cndp2	113817189	Cytosolic non-specific dipeptidase 2; cytosolic non-specific dipeptidase	1.42e-174	1.92e-170	0.995381	0.6	0.304	UP
Infected_HepVp1_vs_Control_HepVp1	LOC113806017	113806017	salivary glue protein Sgs-3	8.55e-173	1.15e-168	0.918198	0.648	0.357	UP
Infected_HepVp1_vs_Control_HepVp1	Echs1	113811244	Enoyl-CoA hydratase, short chain 1; enoyl-CoA hydratase, mitochondrial	2.28e-172	3.08e-168	1.50601	0.398	0.136	UP
Infected_HepVp1_vs_Control_HepVp1	LOC113817261	113817261	chitinase-3-like protein 1	2.58e-171	3.48e-167	2.48413	0.261	0.047	UP
Infected_HepVp1_vs_Control_HepVp1	Prx6a	113823673	Peroxiredoxin 6a; peroxiredoxin-6	3.91e-171	5.28e-167	2.01586	0.302	0.071	UP
Infected_HepVp1_vs_Control_HepVp1	LOC113810071	113810071	small ribosomal subunit protein uS11	5.22e-170	7.05e-166	0.846623	0.714	0.432	UP
Infected_HepVp1_vs_Control_HepVp1	LOC113800749	113800749	uncharacterized protein	1.83e-168	2.47e-164	1.38529	0.423	0.157	UP
Infected_HepVp1_vs_Control_HepVp1	tsr	113817782	Cofilin/actin-depolymerizing factor homolog tsr; cofilin/actin-depolymerizing factor homolog	1.99e-167	2.69e-163	0.815256	0.743	0.488	UP
Infected_HepVp1_vs_Control_HepVp1	LOC113816366	113816366	arginine kinase Met e 2	2.18e-167	2.95e-163	1.07843	0.565	0.286	UP
Infected_HepVp1_vs_Control_HepVp1	RpS24	113821228	ribosomal protein S24; small ribosomal subunit protein eS24	1.22e-166	1.65e-162	0.865362	0.694	0.419	UP
Infected_HepVp1_vs_Control_HepVp1	RpL37a	113808977	ribosomal protein L37a; large ribosomal subunit protein eL37	3.76e-166	5.07e-162	0.953616	0.614	0.328	UP
Infected_HepVp1_vs_Control_HepVp1	RpL36A	113828518	ribosomal protein L36A; large ribosomal subunit protein eL42	2.55e-165	3.45e-161	0.727065	0.796	0.544	UP
Infected_HepVp1_vs_Control_HepVp1	LOC113809313	113809313	uncharacterized protein	5.14e-162	6.94e-158	1.04037	0.594	0.321	UP
Infected_HepVp1_vs_Control_HepVp1	RpL14	113821227	ribosomal protein L14; uncharacterized protein RpL14	2.01e-160	2.72e-156	0.597211	0.873	0.635	UP
Infected_HepVp1_vs_Control_HepVp1	LOC113826719	113826719	uncharacterized lncRNA	3.25e-160	4.39e-156	1.85073	0.302	0.077	UP
Infected_HepVp1_vs_Control_HepVp1	LOC113812940	113812940	juvenile hormone esterase	8.99e-159	1.22e-154	1.97741	0.295	0.075	UP
Infected_HepVp1_vs_Control_HepVp1	RpL4	113800097	ribosomal protein L4; large ribosomal subunit protein uL4A	4.16e-157	5.62e-153	0.902685	0.63	0.345	UP
Infected_HepVp1_vs_Control_HepVp1	LOC113822166	113822166	acyl-CoA Delta-9 desaturase	7.46e-157	1.01e-152	1.35849	0.436	0.181	UP
Infected_HepVp1_vs_Control_HepVp1	LOC113805108	113805108	uncharacterized protein	6e-156	8.1e-152	0.642576	0.705	0.399	UP
Infected_HepVp1_vs_Control_HepVp1	RpL10	113808364	ribosomal protein L10; large ribosomal subunit protein uL16	6.58e-156	8.89e-152	0.613466	0.838	0.595	UP
Infected_HepVp1_vs_Control_HepVp1	LOC113800504	113800504	retinol dehydrogenase 13-like	2.27e-155	3.07e-151	2.33447	0.252	0.05	UP
Infected_HepVp1_vs_Control_HepVp1	LOC138867553	138867553	coactosin-like protein	1.6e-154	2.16e-150	1.19687	0.475	0.211	UP
Infected_HepVp1_vs_Control_HepVp1	LOC113816050	113816050	uncharacterized protein	5.41e-152	7.31e-148	1.50516	0.376	0.136	UP
Infected_HepVp1_vs_Control_HepVp1	LOC113824064	113824064	uncharacterized protein	1.62e-151	2.19e-147	1.86924	0.294	0.078	UP
Infected_HepVp1_vs_Control_HepVp1	LOC113810864	113810864	uncharacterized protein	7.23e-151	9.77e-147	1.5735	0.346	0.113	UP
Infected_HepVp1_vs_Control_HepVp1	LOC138863870	138863870	selenoprotein M-like	8.06e-147	1.09e-142	1.63164	0.333	0.108	UP
Infected_HepVp1_vs_Control_HepVp1	ATPsynbeta	113829387	ATP synthase, beta subunit; ATP synthase subunit beta, mitochondrial	2.58e-144	3.48e-140	1.36665	0.394	0.155	UP
Infected_HepVp1_vs_Control_HepVp1	LOC113802176	113802176	failed axon connections homolog	5.1e-144	6.9e-140	2.04213	0.258	0.06	UP
Infected_HepVp1_vs_Control_HepVp1	LOC113805547	113805547	endochitinase-like	1.82e-142	2.45e-138	2.06333	0.253	0.057	UP
Infected_HepVp1_vs_Control_HepVp1	RpS25	113815231	ribosomal protein S25; small ribosomal subunit protein eS25	2.67e-141	3.6e-137	0.604434	0.802	0.557	UP
Infected_HepVp1_vs_Control_HepVp1	RpS6	113804422	ribosomal protein S6; small ribosomal subunit protein eS6	2.45e-139	3.3e-135	0.857737	0.569	0.297	UP
Infected_HepVp1_vs_Control_HepVp1	LOC113803083	113803083	uncharacterized protein	6.25e-139	8.44e-135	1.41596	0.349	0.122	UP
Infected_HepVp1_vs_Control_HepVp1	RpLP0	113829287	ribosomal protein LP0; large ribosomal subunit protein uL10	1.75e-137	2.37e-133	0.749426	0.678	0.417	UP
Infected_HepVp1_vs_Control_HepVp1	LOC113814630	113814630	uncharacterized protein	1.76e-137	2.38e-133	1.656	0.305	0.094	UP
Infected_HepVp1_vs_Control_HepVp1	LOC113806747	113806747	aquaporin homolog protein drip; aquaporin AQPAe.a	6.9e-136	9.33e-132	1.85094	0.268	0.07	UP
Infected_HepVp1_vs_Control_HepVp1	LOC113827868	113827868	legumain-like	6.02e-135	8.13e-131	1.83963	0.268	0.071	UP
Infected_HepVp1_vs_Control_HepVp1	LOC113812538	113812538	death-associated protein 1	7.4e-135	1e-130	1.25888	0.41	0.174	UP
Infected_HepVp1_vs_Control_HepVp1	LOC113815807	113815807	vesicle-associated membrane protein 3	7.55e-135	1.02e-130	1.37089	0.38	0.151	UP
Infected_HepVp1_vs_Control_HepVp1	LOC113816889	113816889	triosephosphate isomerase	2.74e-134	3.7e-130	1.85727	0.272	0.075	UP
Infected_HepVp1_vs_Control_HepVp1	LOC113822072	113822072	uncharacterized lncRNA	4.78e-134	6.46e-130	1.49508	0.325	0.109	UP
Infected_HepVp1_vs_Control_HepVp1	LOC113823424	113823424	MAP kinase-interacting serine/threonine-protein kinase 1	2.57e-133	3.47e-129	1.61231	0.299	0.092	UP
Infected_HepVp1_vs_Control_HepVp1	RpL17	113806281	ribosomal protein L17; large ribosomal subunit protein uL22	1.02e-132	1.38e-128	0.701973	0.72	0.475	UP
Infected_HepVp1_vs_Control_HepVp1	RpS7	113815515	ribosomal protein S7; small ribosomal subunit protein eS7	1.37e-132	1.85e-128	0.664622	0.74	0.498	UP
Infected_HepVp1_vs_Control_HepVp1	RpLP2	113802449	ribosomal protein LP2; large ribosomal subunit protein P2	7.71e-132	1.04e-127	0.887141	0.591	0.341	UP
Infected_HepVp1_vs_Control_HepVp1	LOC113806448	113806448	heme-binding protein 1	1.72e-129	2.32e-125	1.64242	0.292	0.091	UP
Infected_HepVp1_vs_Control_HepVp1	RpL28	113801173	ribosomal protein L28; large ribosomal subunit protein eL28	3.41e-129	4.6e-125	0.710507	0.699	0.455	UP
Infected_HepVp1_vs_Control_HepVp1	RpL23A	113809959	ribosomal protein L23A; large ribosomal subunit protein uL23	6.83e-129	9.23e-125	0.634844	0.736	0.487	UP
Infected_HepVp1_vs_Control_HepVp1	RpS17	113815770	ribosomal protein S17; small ribosomal subunit protein eS17	3.54e-128	4.78e-124	0.9375	0.514	0.264	UP
Infected_HepVp1_vs_Control_HepVp1	LOC113809365	113809365	uncharacterized protein	9.77e-128	1.32e-123	1.90246	0.259	0.071	UP
Infected_HepVp1_vs_Control_HepVp1	LOC113827588	113827588	angiotensin-converting enzyme-like	1.2e-127	1.62e-123	1.28616	0.356	0.135	UP
Infected_HepVp1_vs_Control_HepVp1	ND-MLRQ	113827372	NADH dehydrogenase (ubiquinone) MLRQ subunit; cytochrome c oxidase subunit NDUFA4	1.88e-127	2.54e-123	1.25227	0.377	0.153	UP
Infected_HepVp1_vs_Control_HepVp1	LOC113814469	113814469	uncharacterized protein	3.46e-127	4.67e-123	0.95474	0.516	0.272	UP
Infected_HepVp1_vs_Control_HepVp1	LOC113810752	113810752	cytochrome c oxidase subunit 7A2, mitochondrial	8.76e-127	1.18e-122	0.868282	0.59	0.341	UP
Infected_HepVp1_vs_Control_HepVp1	LOC113828374	113828374	glyceraldehyde-3-phosphate dehydrogenase	7.73e-124	1.04e-119	1.40202	0.331	0.122	UP
Infected_HepVp1_vs_Control_HepVp1	LOC113827164	113827164	glucose-6-phosphatase catalytic subunit 1	6.59e-123	8.91e-119	1.84342	0.251	0.068	UP
Infected_HepVp1_vs_Control_HepVp1	LOC113816049	113816049	regucalcin	1.07e-120	1.44e-116	1.28808	0.367	0.152	UP
Infected_HepVp1_vs_Control_HepVp1	LOC113810121	113810121	uncharacterized protein	2.14e-120	2.89e-116	1.0549	0.439	0.208	UP
Infected_HepVp1_vs_Control_HepVp1	RpL10Ab	113823525	ribosomal protein L10Ab; large ribosomal subunit protein uL1	4.34e-120	5.86e-116	0.766756	0.599	0.351	UP
Infected_HepVp1_vs_Control_HepVp1	LOC113821069	113821069	transmembrane protein 14C	2.19e-119	2.95e-115	1.3152	0.353	0.142	UP
Infected_HepVp1_vs_Control_HepVp1	LOC113814199	113814199	uncharacterized protein	2.88e-119	3.89e-115	1.14982	0.349	0.134	UP
Infected_HepVp1_vs_Control_HepVp1	LOC113822816	113822816	cytochrome P450 3A2	2.98e-119	4.03e-115	1.41605	0.326	0.123	UP
Infected_HepVp1_vs_Control_HepVp1	LOC113812369	113812369	transmembrane protein 272	1.79e-118	2.41e-114	1.79456	0.252	0.072	UP
Infected_HepVp1_vs_Control_HepVp1	LOC113803635	113803635	small ribosomal subunit protein eS10	1.99e-118	2.69e-114	0.66264	0.689	0.451	UP
Infected_HepVp1_vs_Control_HepVp1	LOC113804689	113804689	uncharacterized protein	1.14e-117	1.54e-113	0.522064	0.76	0.522	UP
Infected_HepVp1_vs_Control_HepVp1	Dp1	113820211	satellite-binding protein 1 Dp1; vigilin	1.41e-117	1.91e-113	1.37425	0.324	0.121	UP
Infected_HepVp1_vs_Control_HepVp1	LOC113819864	113819864	elongation factor 1-beta	5.22e-117	7.05e-113	0.852526	0.534	0.291	UP
Infected_HepVp1_vs_Control_HepVp1	RpS18	113826408	ribosomal protein S18; small ribosomal subunit protein uS13	6.32e-117	8.54e-113	0.628609	0.726	0.498	UP
Infected_HepVp1_vs_Control_HepVp1	RpL35	113804715	Ribosomal protein L35; large ribosomal subunit protein uL29	8.64e-117	1.17e-112	0.693185	0.676	0.437	UP
Infected_HepVp1_vs_Control_HepVp1	LOC113827846	113827846	sulfotransferase 1A1	8.93e-117	1.21e-112	1.26829	0.336	0.13	UP
Infected_HepVp1_vs_Control_HepVp1	RpS11	113811251	ribosomal protein S11; small ribosomal subunit protein uS17	2.05e-115	2.77e-111	0.692265	0.671	0.435	UP
Infected_HepVp1_vs_Control_HepVp1	LOC113819008	113819008	mitochondrial amidoxime reducing component 2	6.52e-115	8.81e-111	1.54682	0.288	0.099	UP
Infected_HepVp1_vs_Control_HepVp1	Etfb	113809062	Electron transfer flavoprotein beta subunit; electron transfer flavoprotein subunit beta	1.38e-114	1.86e-110	1.36623	0.321	0.122	UP
Infected_HepVp1_vs_Control_HepVp1	RpL26	113821405	ribosomal protein L26; large ribosomal subunit protein uL24	6.29e-114	8.49e-110	0.528996	0.799	0.572	UP
Infected_HepVp1_vs_Control_HepVp1	LOC113817690	113817690	uncharacterized protein	1.23e-113	1.66e-109	1.57237	0.281	0.095	UP
Infected_HepVp1_vs_Control_HepVp1	Nacalpha	113826188	nascent polypeptide associated complex protein alpha subunit; nascent polypeptide-associated complex subunit alpha	2.34e-112	3.16e-108	1.1579	0.371	0.16	UP
Infected_HepVp1_vs_Control_HepVp1	RpL13	113808705	ribosomal protein L13; large ribosomal subunit protein eL13	1.34e-109	1.82e-105	0.649869	0.656	0.416	UP
Infected_HepVp1_vs_Control_HepVp1	RpL22	113824800	Ribosomal protein L22; large ribosomal subunit protein eL22	1.49e-109	2.01e-105	0.653174	0.591	0.339	UP
Infected_HepVp1_vs_Control_HepVp1	LOC113812061	113812061	tetraspanin-3	1.23e-108	1.66e-104	0.98594	0.456	0.236	UP
Infected_HepVp1_vs_Control_HepVp1	LOC113817434	113817434	betaine--homocysteine S-methyltransferase 1	1.44e-108	1.94e-104	0.961733	0.392	0.175	UP
Infected_HepVp1_vs_Control_HepVp1	RpL5	113830368	ribosomal protein L5; large ribosomal subunit protein uL18A	2.04e-108	2.76e-104	0.66616	0.619	0.374	UP
Infected_HepVp1_vs_Control_HepVp1	RpL8	113804304	ribosomal protein L8; large ribosomal subunit protein uL2	7.56e-108	1.02e-103	0.566146	0.7	0.462	UP
Infected_HepVp1_vs_Control_HepVp1	Hsc70-3	113818927	heat shock protein 70 cognate 3; endoplasmic reticulum chaperone BiP	1.44e-107	1.94e-103	1.26313	0.338	0.141	UP
Infected_HepVp1_vs_Control_HepVp1	LOC113826860	113826860	migration and invasion enhancer 1	8.08e-107	1.09e-102	1.47857	0.276	0.095	UP
Infected_HepVp1_vs_Control_HepVp1	eEF2	113821133	eukaryotic translation elongation factor 2	1.15e-106	1.56e-102	1.11373	0.369	0.164	UP
Infected_HepVp1_vs_Control_HepVp1	LOC113825738	113825738	Y-box factor homolog	1.58e-106	2.13e-102	0.757841	0.552	0.321	UP
Infected_HepVp1_vs_Control_HepVp1	RpL18	113820238	ribosomal protein L18; large ribosomal subunit protein eL18	2.21e-106	2.98e-102	0.53004	0.764	0.549	UP
Infected_HepVp1_vs_Control_HepVp1	RpS21	113810107	ribosomal protein S21; small ribosomal subunit protein eS21	7.16e-106	9.67e-102	1.13239	0.376	0.171	UP
Infected_HepVp1_vs_Control_HepVp1	RpS15	113810050	ribosomal protein S15; small ribosomal subunit protein uS19	1.01e-103	1.36e-99	0.53104	0.741	0.518	UP
Infected_HepVp1_vs_Control_HepVp1	LOC113800273	113800273	S-adenosylmethionine synthase-like	4.5e-103	6.08e-99	1.37091	0.259	0.085	UP
Infected_HepVp1_vs_Control_HepVp1	LOC113825938	113825938	uncharacterized protein	1.2e-102	1.62e-98	1.40641	0.279	0.101	UP
Infected_HepVp1_vs_Control_HepVp1	RpS4	113809517	ribosomal protein S4; small ribosomal subunit protein eS4	2.21e-102	2.98e-98	0.541424	0.729	0.508	UP
Infected_HepVp1_vs_Control_HepVp1	RpL11	113808631	ribosomal protein L11; large ribosomal subunit protein uL5B	4.8e-102	6.48e-98	0.588567	0.689	0.465	UP
Infected_HepVp1_vs_Control_HepVp1	LOC113817372	113817372	heat shock cognate 70 kDa protein	7.71e-102	1.04e-97	0.971202	0.419	0.208	UP
Infected_HepVp1_vs_Control_HepVp1	LOC113816958	113816958	2,4-dienoyl-CoA reductase [(3E)-enoyl-CoA-producing], mitochondrial	8.77e-101	1.18e-96	1.05225	0.359	0.159	UP
Infected_HepVp1_vs_Control_HepVp1	LOC113830566	113830566	profilin	1.18e-100	1.6e-96	0.510912	0.785	0.582	UP
Infected_HepVp1_vs_Control_HepVp1	RpS2	113818569	ribosomal protein S2; small ribosomal subunit protein uS5	2.11e-100	2.85e-96	0.5732	0.655	0.418	UP
Infected_HepVp1_vs_Control_HepVp1	LOC113809108	113809108	ATP synthase subunit g, mitochondrial	5.8e-100	7.84e-96	0.787831	0.535	0.315	UP
Infected_HepVp1_vs_Control_HepVp1	LOC113814492	113814492	peroxiredoxin 2	2.41e-99	3.25e-95	0.80068	0.498	0.275	UP
Infected_HepVp1_vs_Control_HepVp1	LOC113822377	113822377	ribosome-binding protein 1	3.07e-99	4.14e-95	1.1815	0.347	0.156	UP
Infected_HepVp1_vs_Control_HepVp1	RpS3	113824166	ribosomal protein S3; small ribosomal subunit protein uS3	8.71e-99	1.18e-94	0.650789	0.592	0.356	UP
Infected_HepVp1_vs_Control_HepVp1	RpL6	113826493	ribosomal protein L6; large ribosomal subunit protein eL6	1.18e-98	1.59e-94	0.635107	0.63	0.404	UP
Infected_HepVp1_vs_Control_HepVp1	LOC113807896	113807896	uncharacterized protein	3.55e-98	4.79e-94	1.01164	0.4	0.198	UP
Infected_HepVp1_vs_Control_HepVp1	LOC113805443	113805443	histone H3.3A	4.44e-98	6e-94	1.0777	0.364	0.167	UP
Infected_HepVp1_vs_Control_HepVp1	RpS13	113813583	ribosomal protein S13; small ribosomal subunit protein uS15	1.08e-97	1.46e-93	0.628118	0.637	0.417	UP
Infected_HepVp1_vs_Control_HepVp1	LOC113821104	113821104	V-type proton ATPase 16 kDa proteolipid subunit c	5.96e-97	8.05e-93	1.03265	0.384	0.186	UP
Infected_HepVp1_vs_Control_HepVp1	LOC113813026	113813026	actin-5C	3.01e-96	4.06e-92	0.694211	0.557	0.335	UP
Infected_HepVp1_vs_Control_HepVp1	LOC113816674	113816674	nose resistant to fluoxetine protein 6	3.93e-95	5.31e-91	1.19309	0.315	0.133	UP
Infected_HepVp1_vs_Control_HepVp1	LOC113814356	113814356	probable caffeoyl-CoA O-methyltransferase 2	6.14e-95	8.29e-91	1.3391	0.287	0.114	UP
Infected_HepVp1_vs_Control_HepVp1	Mlc-c	113806074	Myosin light chain cytoplasmic; myosin-2 essential light chain	6.27e-95	8.48e-91	1.16205	0.325	0.141	UP
Infected_HepVp1_vs_Control_HepVp1	LOC113817911	113817911	ribosomal protein L7A; large ribosomal subunit protein eL8	6.56e-95	8.87e-91	1.37295	0.277	0.106	UP
Infected_HepVp1_vs_Control_HepVp1	RpS26	113805829	ribosomal protein S26; small ribosomal subunit protein eS26	9.08e-95	1.23e-90	0.659884	0.634	0.419	UP
Infected_HepVp1_vs_Control_HepVp1	LOC113808336	113808336	fructose-bisphosphate aldolase	3.76e-94	5.08e-90	1.15736	0.309	0.128	UP
Infected_HepVp1_vs_Control_HepVp1	Pect	113823538	phosphoethanolamine cytidylyltransferase; ethanolamine-phosphate cytidylyltransferase	5.43e-93	7.34e-89	1.22037	0.289	0.114	UP
Infected_HepVp1_vs_Control_HepVp1	LOC113829053	113829053	di-N-acetylchitobiase	1.45e-92	1.95e-88	0.818551	0.484	0.274	UP
Infected_HepVp1_vs_Control_HepVp1	LOC113803354	113803354	CD63 antigen	1.48e-91	2e-87	0.926838	0.418	0.219	UP
Infected_HepVp1_vs_Control_HepVp1	LOC113824162	113824162	ubiquitin-like FUBI-ribosomal protein eS30 fusion protein	3.33e-90	4.51e-86	0.549802	0.694	0.482	UP
Infected_HepVp1_vs_Control_HepVp1	ND-ACP	113830605	NADH dehydrogenase (ubiquinone) acyl carrier protein; acyl carrier protein, mitochondrial	4.51e-90	6.09e-86	1.35062	0.271	0.105	UP
Infected_HepVp1_vs_Control_HepVp1	RpL3	113828963	ribosomal protein L3; large ribosomal subunit protein uL3	1.35e-89	1.83e-85	0.611345	0.565	0.34	UP
Infected_HepVp1_vs_Control_HepVp1	ATPsynF	113811228	ATP synthase, subunit F; putative ATP synthase subunit f, mitochondrial	3.07e-89	4.15e-85	0.949338	0.391	0.197	UP
Infected_HepVp1_vs_Control_HepVp1	RpL9	113814901	ribosomal protein L9; large ribosomal subunit protein uL6	2.24e-88	3.03e-84	0.556926	0.665	0.451	UP
Infected_HepVp1_vs_Control_HepVp1	LOC113806677	113806677	voltage-dependent anion-selective channel	4.42e-88	5.97e-84	0.830182	0.455	0.253	UP
Infected_HepVp1_vs_Control_HepVp1	ATPsynB	113810113	ATP synthase subunit b, mitochondrial	2.27e-87	3.06e-83	1.01833	0.362	0.178	UP
Infected_HepVp1_vs_Control_HepVp1	RpL7	113805279	ribosomal protein L7; large ribosomal subunit protein uL30	3.68e-87	4.98e-83	0.524753	0.672	0.456	UP
Infected_HepVp1_vs_Control_HepVp1	eEF1gamma	113829363	elongation factor 1-gamma	1.63e-86	2.21e-82	0.881977	0.402	0.207	UP
Infected_HepVp1_vs_Control_HepVp1	LOC113822017	113822017	uncharacterized protein	2.37e-84	3.2e-80	0.926042	0.399	0.21	UP
Infected_HepVp1_vs_Control_HepVp1	LOC113814341	113814341	sorbitol dehydrogenase	1.56e-83	2.1e-79	0.782204	0.405	0.208	UP
Infected_HepVp1_vs_Control_HepVp1	LOC113810336	113810336	S-formylglutathione hydrolase	3.64e-83	4.92e-79	1.28407	0.264	0.106	UP
Infected_HepVp1_vs_Control_HepVp1	Mdh2	113811537	malate dehydrogenase 2; malate dehydrogenase, mitochondrial	7.5e-82	1.01e-77	1.10845	0.315	0.146	UP
Infected_HepVp1_vs_Control_HepVp1	RpL29	113823430	ribosomal protein L29; large ribosomal subunit protein eL29	1.37e-81	1.86e-77	0.699163	0.519	0.317	UP
Infected_HepVp1_vs_Control_HepVp1	LOC113815680	113815680	tetraspanin-2A-like	8.27e-80	1.12e-75	1.28212	0.259	0.105	UP
Infected_HepVp1_vs_Control_HepVp1	Adk2	113800373	Adenosine kinase 2; uncharacterized protein Adk2	8.58e-80	1.16e-75	1.26775	0.258	0.104	UP
Infected_HepVp1_vs_Control_HepVp1	Oda	113800562	Ornithine decarboxylase antizyme; ornithine decarboxylase antizyme 1	8.97e-80	1.21e-75	0.599806	0.633	0.44	UP
Infected_HepVp1_vs_Control_HepVp1	LOC113817924	113817924	peptidyl-prolyl cis-trans isomerase	1.91e-78	2.59e-74	0.539175	0.655	0.455	UP
Infected_HepVp1_vs_Control_HepVp1	LOC113810875	113810875	innexin inx2	3.25e-78	4.39e-74	1.22373	0.254	0.102	UP
Infected_HepVp1_vs_Control_HepVp1	Atox1	113823948	Antioxidant 1 copper chaperone; copper transport protein ATOX1	6.66e-76	8.99e-72	1.219	0.262	0.111	UP
Infected_HepVp1_vs_Control_HepVp1	LOC113830066	113830066	villin-1-like	1.45e-75	1.95e-71	1.18744	0.27	0.117	UP
Infected_HepVp1_vs_Control_HepVp1	LOC113808197	113808197	small ribosomal subunit protein uS2	4.28e-75	5.78e-71	0.600026	0.533	0.332	UP
Infected_HepVp1_vs_Control_HepVp1	LOC113830428	113830428	rhodanese domain-containing protein CG4456	2.03e-74	2.75e-70	0.762421	0.399	0.217	UP
Infected_HepVp1_vs_Control_HepVp1	LOC113822937	113822937	cytochrome b-c1 complex subunit 7	2.13e-74	2.88e-70	1.00574	0.309	0.146	UP
Infected_HepVp1_vs_Control_HepVp1	LOC113818553	113818553	elongation factor 1-delta; probable elongation factor 1-delta; elongation factor 1-beta'	1.57e-73	2.12e-69	1.1485	0.261	0.111	UP
Infected_HepVp1_vs_Control_HepVp1	LOC113819937	113819937	uncharacterized protein	2.83e-72	3.82e-68	0.708453	0.414	0.232	UP
Infected_HepVp1_vs_Control_HepVp1	LOC113829262	113829262	glutathione S-transferase Mu 3	2.09e-71	2.83e-67	0.6647	0.492	0.304	UP
Infected_HepVp1_vs_Control_HepVp1	Arf1	113812468	ADP-ribosylation factor 1	3.43e-71	4.64e-67	1.03027	0.308	0.151	UP
Infected_HepVp1_vs_Control_HepVp1	LOC113826878	113826878	ribosome-binding protein 1	2.77e-70	3.74e-66	0.700954	0.452	0.269	UP
Infected_HepVp1_vs_Control_HepVp1	ATPsyngamma	113814681	ATP synthase, gamma subunit; ATP synthase subunit gamma, mitochondrial	1.86e-68	2.52e-64	1.10408	0.264	0.119	UP
Infected_HepVp1_vs_Control_HepVp1	LOC113805182	113805182	membrane protein BRI3	1.6e-66	2.17e-62	0.751832	0.418	0.247	UP
Infected_HepVp1_vs_Control_HepVp1	LOC113824335	113824335	cell surface glycoprotein 1	2.95e-64	3.99e-60	0.697813	0.417	0.244	UP
Infected_HepVp1_vs_Control_HepVp1	LOC113802220	113802220	elongation factor 1-alpha	1.08e-63	1.46e-59	0.735608	0.415	0.247	UP
Infected_HepVp1_vs_Control_HepVp1	cib	113827561	thymosin beta cib; uncharacterized protein cib; nestin; thymosin beta	8.53e-63	1.15e-58	1.0184	0.273	0.132	UP
Infected_HepVp1_vs_Control_HepVp1	LOC113826609	113826609	uncharacterized protein	1.2e-62	1.63e-58	0.811463	0.35	0.192	UP
Infected_HepVp1_vs_Control_HepVp1	blw	113805854	ATP synthase subunit alpha blw, mitochondrial; ATP synthase subunit alpha, mitochondrial	2.07e-61	2.8e-57	0.632982	0.449	0.275	UP
Infected_HepVp1_vs_Control_HepVp1	LOC113827566	113827566	protein argonaute-3	7.43e-60	1e-55	0.98894	0.257	0.121	UP
Infected_HepVp1_vs_Control_HepVp1	LOC113809388	113809388	solute carrier family 25 member 3	1.76e-58	2.38e-54	1.01741	0.251	0.119	UP
Infected_HepVp1_vs_Control_HepVp1	LOC113820990	113820990	ribonuclease kappa-B	1.95e-58	2.63e-54	0.585948	0.485	0.314	UP
Infected_HepVp1_vs_Control_HepVp1	LOC113807720	113807720	uncharacterized protein	2.48e-58	3.35e-54	0.591821	0.48	0.312	UP
Infected_HepVp1_vs_Control_HepVp1	RFeSP	113813706	Rieske iron-sulfur protein; cytochrome b-c1 complex subunit Rieske, mitochondrial	5.61e-58	7.58e-54	0.987925	0.259	0.125	UP
Infected_HepVp1_vs_Control_HepVp1	LOC113805784	113805784	uncharacterized protein	8.71e-57	1.18e-52	0.775007	0.326	0.178	UP
Infected_HepVp1_vs_Control_HepVp1	ATPsynD	113823895	ATP synthase, subunit D; ATP synthase subunit d, mitochondrial	2.89e-56	3.91e-52	0.5911	0.453	0.286	UP
Infected_HepVp1_vs_Control_HepVp1	LOC138865451	138865451	killer cell lectin-like receptor 5	3.42e-56	4.62e-52	0.892251	0.281	0.144	UP
Infected_HepVp1_vs_Control_HepVp1	LOC113810335	113810335	cytochrome b-c1 complex subunit 6, mitochondrial-like	2.24e-55	3.02e-51	0.744923	0.344	0.196	UP
Infected_HepVp1_vs_Control_HepVp1	LOC113821707	113821707	uncharacterized lncRNA	2.79e-55	3.77e-51	0.858852	0.292	0.154	UP
Infected_HepVp1_vs_Control_HepVp1	Dad1	113807651	dolichyl-diphosphooligosaccharide--protein glycosyltransferase subunit; dolichyl-diphosphooligosaccharide--protein glycosyltransferase subunit DAD1	5.4e-55	7.3e-51	0.968812	0.264	0.133	UP
Infected_HepVp1_vs_Control_HepVp1	LOC113826864	113826864	annexin B10; annexin B9	8.12e-55	1.1e-50	1.01469	0.253	0.125	UP
Infected_HepVp1_vs_Control_HepVp1	LOC113829340	113829340	cytochrome c oxidase subunit 6A, mitochondrial	2.97e-53	4.01e-49	0.604688	0.429	0.272	UP
Infected_HepVp1_vs_Control_HepVp1	LOC138861305	138861305	cytochrome c oxidase subunit 7A, mitochondrial-like	2.77e-52	3.74e-48	0.796667	0.276	0.142	UP
Infected_HepVp1_vs_Control_HepVp1	LOC113809215	113809215	prostamide/prostaglandin F synthase	5.53e-52	7.47e-48	0.904976	0.263	0.135	UP
Infected_HepVp1_vs_Control_HepVp1	Non2	113808730	upstream activation factor subunit spp27 homolog Non2; uncharacterized protein Non2	5.58e-51	7.54e-47	0.815328	0.29	0.157	UP
Infected_HepVp1_vs_Control_HepVp1	Rm62	113814743	ATP-dependent RNA helicase Rm62; probable ATP-dependent RNA helicase DDX17; uncharacterized protein Rm62	1.83e-50	2.48e-46	0.53215	0.446	0.287	UP
Infected_HepVp1_vs_Control_HepVp1	NP15.6	113803754	NADH dehydrogenase [ubiquinone] 1 beta subcomplex subunit NP15.6; NADH dehydrogenase [ubiquinone] 1 beta subcomplex subunit 11, mitochondrial	5.62e-50	7.59e-46	0.911761	0.258	0.134	UP
Infected_HepVp1_vs_Control_HepVp1	14-3-3zeta	113803691	tyrosine 3-monooxygenase/tryptophan 5-monooxygenase activation protein zeta; 14-3-3 protein zeta	1.82e-49	2.46e-45	0.713539	0.343	0.204	UP
Infected_HepVp1_vs_Control_HepVp1	LOC113825949	113825949	uncharacterized protein	1.86e-49	2.51e-45	0.807421	0.284	0.154	UP
Infected_HepVp1_vs_Control_HepVp1	Rab11	113816303	RAS oncogene family member Rab11; ras-related protein Rab-11A; ras-related protein Rab-11B	3.02e-48	4.08e-44	0.765849	0.312	0.179	UP
Infected_HepVp1_vs_Control_HepVp1	LOC113823324	113823324	protein lifeguard 1	9.37e-47	1.27e-42	0.509306	0.458	0.305	UP
Infected_HepVp1_vs_Control_HepVp1	LOC113818074	113818074	ATP synthase-coupling factor 6, mitochondrial	9.77e-47	1.32e-42	0.541937	0.423	0.273	UP
Infected_HepVp1_vs_Control_HepVp1	LOC113827259	113827259	carbonyl reductase [NADPH] 1	1.22e-45	1.64e-41	0.644038	0.348	0.211	UP
Infected_HepVp1_vs_Control_HepVp1	LOC113826027	113826027	V-type proton ATPase 21 kDa proteolipid subunit c''	4.21e-45	5.69e-41	0.709247	0.315	0.185	UP
Infected_HepVp1_vs_Control_HepVp1	LOC113811731	113811731	beta-hexosaminidase subunit alpha	7.7e-45	1.04e-40	0.779448	0.266	0.145	UP
Infected_HepVp1_vs_Control_HepVp1	LOC113816095	113816095	tubulin beta-1 chain	8.9e-45	1.2e-40	0.735491	0.281	0.157	UP
Infected_HepVp1_vs_Control_HepVp1	LOC138859076	138859076	uncharacterized protein	2.44e-43	3.3e-39	0.75829	0.266	0.146	UP
Infected_HepVp1_vs_Control_HepVp1	COX7B	113807280	Cytochrome c oxidase subunit 7B; uncharacterized protein COX7B	1.93e-42	2.61e-38	0.556866	0.381	0.243	UP
Infected_HepVp1_vs_Control_HepVp1	LOC113819882	113819882	bifunctional peptidase and arginyl-hydroxylase JMJD5; F-box/LRR-repeat protein 20	5.09e-39	6.87e-35	0.655325	0.308	0.189	UP
Infected_HepVp1_vs_Control_HepVp1	LOC113824407	113824407	tubulin beta-4B chain	7.12e-38	9.61e-34	0.681856	0.295	0.179	UP
Infected_HepVp1_vs_Control_HepVp1	LOC113820067	113820067	V-type proton ATPase subunit S1	1.74e-36	2.35e-32	0.731573	0.254	0.148	UP
Infected_HepVp1_vs_Control_HepVp1	LOC113809213	113809213	V-type proton ATPase subunit D	1.43e-34	1.93e-30	0.632399	0.279	0.169	UP
Infected_HepVp1_vs_Control_HepVp1	Snx1	113810186	sorting nexin 1; sorting nexin-2	1.72e-34	2.32e-30	0.697744	0.26	0.155	UP
Infected_HepVp1_vs_Control_HepVp1	LOC113812120	113812120	uncharacterized protein	6.57e-33	8.87e-29	0.671513	0.266	0.162	UP
Infected_HepVp1_vs_Control_HepVp1	LOC113823145	113823145	glutamine synthetase	1.57e-31	2.12e-27	0.623561	0.268	0.166	UP
Infected_HepVp1_vs_Control_HepVp1	LOC113823562	113823562	zinc finger matrin-type protein 5	1.91e-31	2.58e-27	0.593388	0.277	0.172	UP
Infected_HepVp1_vs_Control_HepVp1	LOC113804702	113804702	1,5-anhydro-D-fructose reductase-like	8.38e-31	1.13e-26	0.615256	0.26	0.16	UP
Infected_HepVp1_vs_Control_HepVp1	Arpc2	113818199	Actin-related protein 2/3 complex, subunit 2; probable actin-related protein 2/3 complex subunit 2	7.29e-30	9.84e-26	0.546075	0.31	0.204	UP
Infected_HepVp1_vs_Control_HepVp1	LOC113806043	113806043	heat shock protein HSP 90-alpha	1.3e-29	1.75e-25	0.513141	0.285	0.181	UP
Infected_HepVp1_vs_Control_HepVp1	LOC113822682	113822682	large subunit ribosomal RNA	0	0	-1.09739	1	1	DOWN
Infected_HepVp1_vs_Control_HepVp1	LOC113822677	113822677	small subunit ribosomal RNA	1.2e-244	1.62e-240	-1.04282	1	0.999	DOWN
Infected_HepVp1_vs_Control_HepVp1	LOC138863283	138863283	NADH-ubiquinone oxidoreductase chain 1-like; LOW QUALITY PROTEIN: NADH-ubiquinone oxidoreductase chain 1-like	1.11e-168	1.5e-164	-0.926159	0.95	0.959	DOWN
Infected_HepVp1_vs_Control_HepVp1	LOC138867258	138867258	platelet endothelial aggregation receptor 1-like	4.08e-53	5.51e-49	-0.682024	0.625	0.691	DOWN
Infected_HepVp1_vs_Control_HepVp1	LOC138867259	138867259	uncharacterized protein	1.3e-47	1.75e-43	-1.00079	0.344	0.445	DOWN
Infected_HepVp1_vs_Control_HepVp1	LOC113823671	113823671	uncharacterized protein	1.31e-46	1.78e-42	-0.595697	0.186	0.299	DOWN
Infected_HepVp2_vs_Control_HepVp2	LOC138863196	138863196	uncharacterized lncRNA	6.04e-97	8.16e-93	0.865126	0.924	0.706	UP
Infected_HepVp2_vs_Control_HepVp2	LOC113814344	113814344	sorbitol dehydrogenase	5.53e-89	7.47e-85	1.75285	0.401	0.15	UP
Infected_HepVp2_vs_Control_HepVp2	LOC113830073	113830073	hemocyanin subunit	1.2e-88	1.62e-84	0.782091	0.977	0.838	UP
Infected_HepVp2_vs_Control_HepVp2	LOC113810182	113810182	uncharacterized protein	5.28e-87	7.14e-83	1.05002	0.762	0.515	UP
Infected_HepVp2_vs_Control_HepVp2	LOC113825012	113825012	fatty acid binding protein 1-B.1	6.3e-78	8.51e-74	0.842222	0.994	0.931	UP
Infected_HepVp2_vs_Control_HepVp2	LOC113829246	113829246	uncharacterized lncRNA	9.09e-59	1.23e-54	1.46888	0.4	0.193	UP
Infected_HepVp2_vs_Control_HepVp2	LOC113821301	113821301	calcium-activated chloride channel regulator 4	4.83e-42	6.53e-38	1.26113	0.369	0.205	UP
Infected_HepVp2_vs_Control_HepVp2	LOC113811900	113811900	transcription factor cwo; uncharacterized protein	2.97e-39	4.01e-35	1.39218	0.272	0.125	UP
Infected_HepVp2_vs_Control_HepVp2	LOC113809324	113809324	band 7 protein AGAP004871	5.75e-38	7.77e-34	1.12551	0.398	0.242	UP
Infected_HepVp2_vs_Control_HepVp2	LOC113810733	113810733	uncharacterized lncRNA	4.38e-37	5.92e-33	0.790653	0.643	0.583	UP
Infected_HepVp2_vs_Control_HepVp2	LOC113803923	113803923	uncharacterized lncRNA	6.88e-36	9.3e-32	0.639561	0.498	0.31	UP
Infected_HepVp2_vs_Control_HepVp2	LOC113829953	113829953	fibrillin-2	2.43e-35	3.28e-31	0.946524	0.261	0.122	UP
Infected_HepVp2_vs_Control_HepVp2	LOC113803583	113803583	uncharacterized protein	1.13e-33	1.53e-29	1.40799	0.28	0.147	UP
Infected_HepVp2_vs_Control_HepVp2	Drat	113802925	Death resistor Adh domain containing target; L-threonine 3-dehydrogenase	3.68e-33	4.97e-29	1.32421	0.281	0.144	UP
Infected_HepVp2_vs_Control_HepVp2	LOC113807708	113807708	WAS/WASL-interacting protein family member 1	2.95e-30	3.98e-26	1.12679	0.39	0.248	UP
Infected_HepVp2_vs_Control_HepVp2	LOC113823617	113823617	hemocyanin subunit-like	5.42e-30	7.32e-26	0.622318	0.849	0.721	UP
Infected_HepVp2_vs_Control_HepVp2	ATPsynC	113818783	ATP synthase, subunit C; ATP synthase lipid-binding protein, mitochondrial	1.76e-29	2.38e-25	0.73197	0.619	0.544	UP
Infected_HepVp2_vs_Control_HepVp2	LOC113822916	113822916	uncharacterized lncRNA	1.28e-28	1.73e-24	0.580288	0.697	0.595	UP
Infected_HepVp2_vs_Control_HepVp2	LOC113804003	113804003	SATB1_N and homeodomain domain-containing protein dve; homeobox protein dve-1	1.96e-28	2.65e-24	1.28031	0.273	0.15	UP
Infected_HepVp2_vs_Control_HepVp2	NFAT	113806314	NFAT nuclear factor; nuclear factor of activated T-cells 5	2.2e-27	2.97e-23	1.12228	0.308	0.183	UP
Infected_HepVp2_vs_Control_HepVp2	cib	113827561	thymosin beta cib; uncharacterized protein cib; nestin; thymosin beta	1.65e-24	2.23e-20	0.769395	0.363	0.23	UP
Infected_HepVp2_vs_Control_HepVp2	bwa	113824330	alkaline ceramidase	5.14e-24	6.95e-20	1.2732	0.288	0.171	UP
Infected_HepVp2_vs_Control_HepVp2	LOC113823550	113823550	superoxide dismutase [Mn], mitochondrial	1.69e-23	2.29e-19	0.839053	0.333	0.208	UP
Infected_HepVp2_vs_Control_HepVp2	LOC113828500	113828500	F-actin-uncapping protein LRRC16A-like	2.53e-22	3.41e-18	0.969482	0.321	0.208	UP
Infected_HepVp2_vs_Control_HepVp2	LOC113799962	113799962	uncharacterized protein	3.3e-22	4.46e-18	0.895957	0.288	0.172	UP
Infected_HepVp2_vs_Control_HepVp2	LOC113809150	113809150	sacsin	3.34e-22	4.52e-18	0.922914	0.29	0.175	UP
Infected_HepVp2_vs_Control_HepVp2	Mef2	113807011	myocyte enhancer factor 2	3.19e-21	4.3e-17	0.943878	0.29	0.18	UP
Infected_HepVp2_vs_Control_HepVp2	LOC113823669	113823669	uncharacterized protein	3.56e-20	4.81e-16	0.829546	0.404	0.296	UP
Infected_HepVp2_vs_Control_HepVp2	LOC113813162	113813162	serine/threonine-protein phosphatase CPPED1	5.03e-20	6.8e-16	0.538689	0.475	0.353	UP
Infected_HepVp2_vs_Control_HepVp2	LOC113823695	113823695	uncharacterized protein	1.22e-19	1.64e-15	1.08042	0.626	0.584	UP
Infected_HepVp2_vs_Control_HepVp2	ND-B15	113801184	NADH dehydrogenase (ubiquinone) B15 subunit; NADH dehydrogenase [ubiquinone] 1 beta subcomplex subunit 4	2.16e-19	2.92e-15	0.767091	0.268	0.16	UP
Infected_HepVp2_vs_Control_HepVp2	LOC113826801	113826801	small ribosomal subunit protein uS8A	4.11e-19	5.55e-15	0.587059	0.631	0.597	UP
Infected_HepVp2_vs_Control_HepVp2	LOC113816596	113816596	uncharacterized protein	3.9e-18	5.27e-14	0.595227	0.478	0.378	UP
Infected_HepVp2_vs_Control_HepVp2	Mitf	113803362	transcription factor Mitf; microphthalmia-associated transcription factor; mediator of RNA polymerase II transcription subunit 15	5.55e-17	7.49e-13	0.816557	0.319	0.22	UP
Infected_HepVp2_vs_Control_HepVp2	LOC113815680	113815680	tetraspanin-2A-like	7.25e-17	9.79e-13	0.754662	0.493	0.4	UP
Infected_HepVp2_vs_Control_HepVp2	LOC113818677	113818677	uncharacterized protein	3.02e-16	4.08e-12	0.594689	0.284	0.181	UP
Infected_HepVp2_vs_Control_HepVp2	LOC113822637	113822637	microsomal glutathione S-transferase 1	2.76e-15	3.72e-11	0.506416	0.502	0.418	UP
Infected_HepVp2_vs_Control_HepVp2	Vps13	113815638	vacuolar protein sorting 13C; intermembrane lipid transfer protein Vps13	9.19e-15	1.24e-10	0.751338	0.308	0.217	UP
Infected_HepVp2_vs_Control_HepVp2	LOC113809108	113809108	ATP synthase subunit g, mitochondrial	1.08e-14	1.46e-10	0.549899	0.602	0.578	UP
Infected_HepVp2_vs_Control_HepVp2	Rhp	113829496	GTP-Rho-binding protein rhophilin; rhophilin-2-A	1.1e-14	1.48e-10	0.665437	0.266	0.174	UP
Infected_HepVp2_vs_Control_HepVp2	yki	113804912	Transcriptional coactivator yki; transcriptional coactivator YAP1	2.02e-14	2.73e-10	0.681531	0.257	0.166	UP
Infected_HepVp2_vs_Control_HepVp2	LOC113829340	113829340	cytochrome c oxidase subunit 6A, mitochondrial	3.75e-14	5.07e-10	0.520193	0.485	0.405	UP
Infected_HepVp2_vs_Control_HepVp2	LOC113821303	113821303	calcium-activated chloride channel regulator 4	4.01e-14	5.42e-10	0.732316	0.313	0.223	UP
Infected_HepVp2_vs_Control_HepVp2	heca	113804330	hdc homolog, cell cycle regulator; headcase protein	1.73e-12	2.34e-08	0.779462	0.657	0.618	UP
Infected_HepVp2_vs_Control_HepVp2	LOC113826480	113826480	uncharacterized protein	2.03e-12	2.75e-08	0.665773	0.469	0.394	UP
Infected_HepVp2_vs_Control_HepVp2	chico	113821058	insulin receptor substrate 1 chico; serine-rich adhesin for platelets; dentin sialophosphoprotein; insulin receptor substrate 2	1.7e-11	2.3e-07	0.58693	0.263	0.182	UP
Infected_HepVp2_vs_Control_HepVp2	shot	113817186	dystonin-like protein short stop; microtubule-actin cross-linking factor 1, isoforms 1/2/3/4/5; dystonin; uncharacterized protein shot	2.74e-10	3.7e-06	0.57591	0.251	0.176	UP
Infected_HepVp2_vs_Control_HepVp2	rdgA	113820835	retinal degeneration A; diacylglycerol kinase zeta	1.72e-09	2.32e-05	0.57961	0.258	0.189	UP
Infected_HepVp2_vs_Control_HepVp2	LOC138864127	138864127	uncharacterized protein	4.88e-09	6.59e-05	0.611314	0.261	0.195	UP
Infected_HepVp2_vs_Control_HepVp2	LOC113803942	113803942	neurobeachin	1.55e-08	0.000209	0.577475	0.254	0.189	UP
Infected_HepVp2_vs_Control_HepVp2	LOC113825931	113825931	RNA-binding protein 25	1.97e-08	0.000266	0.522118	0.252	0.186	UP
Infected_HepVp2_vs_Control_HepVp2	Fas3	113818004	fasciclin 3; fasciclin-3	4.82e-08	0.000651	0.533398	0.352	0.295	UP
Infected_HepVp2_vs_Control_HepVp2	LOC113817988	113817988	CUGBP Elav-like family member 2; CUGBP Elav-like family member 1	5.76e-08	0.000778	0.55103	0.3	0.237	UP
Infected_HepVp2_vs_Control_HepVp2	LOC113819182	113819182	uncharacterized lncRNA	8.35e-08	0.00112777	0.716706	0.46	0.41	UP
Infected_HepVp2_vs_Control_HepVp2	LOC113822677	113822677	small subunit ribosomal RNA	2.13e-129	2.87e-125	-1.47681	0.797	0.958	DOWN
Infected_HepVp2_vs_Control_HepVp2	LOC113813020	113813020	actin, cytoplasmic 1	1.14e-48	1.53e-44	-0.879786	0.487	0.639	DOWN
Infected_HepVp2_vs_Control_HepVp2	LOC138863283	138863283	NADH-ubiquinone oxidoreductase chain 1-like; LOW QUALITY PROTEIN: NADH-ubiquinone oxidoreductase chain 1-like	1.95e-48	2.64e-44	-0.797721	0.914	0.94	DOWN
Infected_HepVp2_vs_Control_HepVp2	LOC113810766	113810766	uncharacterized protein	6.83e-45	9.22e-41	-1.42247	0.185	0.365	DOWN
Infected_HepVp2_vs_Control_HepVp2	LOC113827788	113827788	tubulin alpha-3 chain	1.32e-42	1.78e-38	-1.58788	0.095	0.254	DOWN
Infected_HepVp2_vs_Control_HepVp2	LOC113800749	113800749	uncharacterized protein	5.84e-32	7.89e-28	-0.899888	0.224	0.388	DOWN
Infected_HepVp2_vs_Control_HepVp2	LOC113817434	113817434	betaine--homocysteine S-methyltransferase 1	7.82e-32	1.06e-27	-1.03049	0.233	0.385	DOWN
Infected_HepVp2_vs_Control_HepVp2	Cbs	113828392	Cystathionine beta-synthase; cystathionine beta-synthase	2.01e-29	2.72e-25	-0.908328	0.174	0.321	DOWN
Infected_HepVp2_vs_Control_HepVp2	LOC113814469	113814469	uncharacterized protein	1.19e-27	1.61e-23	-0.864902	0.202	0.348	DOWN
Infected_HepVp2_vs_Control_HepVp2	LOC113812017	113812017	methyltransferase-like protein 27	1.72e-24	2.33e-20	-1.11149	0.162	0.284	DOWN
Infected_HepVp2_vs_Control_HepVp2	LOC113816958	113816958	2,4-dienoyl-CoA reductase [(3E)-enoyl-CoA-producing], mitochondrial	2.16e-22	2.92e-18	-0.948382	0.167	0.287	DOWN
Infected_HepVp2_vs_Control_HepVp2	LOC113823144	113823144	glutamine synthetase	2.28e-22	3.08e-18	-0.709501	0.281	0.413	DOWN
Infected_HepVp2_vs_Control_HepVp2	LOC113829262	113829262	glutathione S-transferase Mu 3	5.79e-22	7.82e-18	-0.728019	0.222	0.352	DOWN
Infected_HepVp2_vs_Control_HepVp2	LOC113802220	113802220	elongation factor 1-alpha	1.58e-21	2.14e-17	-0.856394	0.15	0.268	DOWN
Infected_HepVp2_vs_Control_HepVp2	LOC113821256	113821256	glutathione S-transferase 1	6.06e-21	8.19e-17	-1.41838	0.217	0.321	DOWN
Infected_HepVp2_vs_Control_HepVp2	LOC113806017	113806017	salivary glue protein Sgs-3	4.04e-20	5.46e-16	-0.657636	0.444	0.537	DOWN
Infected_HepVp2_vs_Control_HepVp2	LOC113814341	113814341	sorbitol dehydrogenase	4.63e-19	6.25e-15	-0.932393	0.15	0.257	DOWN
Infected_HepVp2_vs_Control_HepVp2	LOC113828829	113828829	calmodulin	1.04e-18	1.4e-14	-0.541738	0.344	0.466	DOWN
Infected_HepVp2_vs_Control_HepVp2	RpL3	113828963	ribosomal protein L3; large ribosomal subunit protein uL3	1.54e-18	2.07e-14	-0.762084	0.226	0.339	DOWN
Infected_HepVp2_vs_Control_HepVp2	LOC113805108	113805108	uncharacterized protein	2.05e-18	2.76e-14	-0.689543	0.3	0.426	DOWN
Infected_HepVp2_vs_Control_HepVp2	LOC113817634	113817634	uncharacterized protein	3.99e-18	5.39e-14	-0.764517	0.555	0.603	DOWN
Infected_HepVp2_vs_Control_HepVp2	LOC113810875	113810875	innexin inx2	1.4e-17	1.89e-13	-0.791868	0.155	0.26	DOWN
Infected_HepVp2_vs_Control_HepVp2	LOC113828345	113828345	ribosomal protein S8; small ribosomal subunit protein eS8	1.51e-16	2.04e-12	-0.739041	0.454	0.526	DOWN
Infected_HepVp2_vs_Control_HepVp2	LOC113815249	113815249	metallothionein-1	3.33e-16	4.5e-12	-0.974752	0.532	0.591	DOWN
Infected_HepVp2_vs_Control_HepVp2	blw	113805854	ATP synthase subunit alpha blw, mitochondrial; ATP synthase subunit alpha, mitochondrial	3.5e-16	4.73e-12	-0.691377	0.221	0.324	DOWN
Infected_HepVp2_vs_Control_HepVp2	LOC113810121	113810121	uncharacterized protein	1.28e-15	1.72e-11	-0.614473	0.264	0.371	DOWN
Infected_HepVp2_vs_Control_HepVp2	LOC113821236	113821236	glutathione S-transferase 1	2.54e-15	3.44e-11	-1.31032	0.216	0.305	DOWN
Infected_HepVp2_vs_Control_HepVp2	axo	113829094	axotactin; axotactin-like	3.79e-15	5.12e-11	-0.693483	0.183	0.282	DOWN
Infected_HepVp2_vs_Control_HepVp2	LOC113819894	113819894	glutathione peroxidase 2	2.33e-14	3.15e-10	-0.567701	0.23	0.329	DOWN
Infected_HepVp2_vs_Control_HepVp2	LOC138859076	138859076	uncharacterized protein	6.57e-13	8.87e-09	-0.547391	0.474	0.549	DOWN
Infected_HepVp2_vs_Control_HepVp2	RpL22	113824800	Ribosomal protein L22; large ribosomal subunit protein eL22	3.78e-12	5.1e-08	-0.543204	0.221	0.314	DOWN
Infected_HepVp2_vs_Control_HepVp2	LOC113827588	113827588	angiotensin-converting enzyme-like	8.35e-12	1.13e-07	-0.58733	0.422	0.488	DOWN
Infected_HepVp2_vs_Control_HepVp2	LOC113827164	113827164	glucose-6-phosphatase catalytic subunit 1	1.09e-11	1.47e-07	-0.681411	0.196	0.278	DOWN
Infected_HepVp2_vs_Control_HepVp2	LOC113808336	113808336	fructose-bisphosphate aldolase	1.49e-10	2.01e-06	-0.623306	0.204	0.282	DOWN
Infected_HepVp2_vs_Control_HepVp2	LOC113825479	113825479	receptor-type tyrosine-protein phosphatase F	1.8e-10	2.43e-06	-0.68144	0.193	0.27	DOWN
Infected_HepVp2_vs_Control_HepVp2	RpS6	113804422	ribosomal protein S6; small ribosomal subunit protein eS6	5.65e-10	7.64e-06	-0.573587	0.213	0.29	DOWN
Infected_HepVp2_vs_Control_HepVp2	LOC113808197	113808197	small ribosomal subunit protein uS2	6.08e-10	8.21e-06	-0.557036	0.244	0.321	DOWN
Infected_HepVp2_vs_Control_HepVp2	LOC113812940	113812940	juvenile hormone esterase	7.77e-09	0.000105	-0.566914	0.187	0.257	DOWN
Infected_HepVp3_vs_Control_HepVp3	LOC113822072	113822072	uncharacterized lncRNA	6.71e-90	9.07e-86	1.26586	0.807	0.657	UP
Infected_HepVp3_vs_Control_HepVp3	LOC113801903	113801903	cholesterol transporter ABCA5	3.97e-77	5.36e-73	1.39396	0.631	0.342	UP
Infected_HepVp3_vs_Control_HepVp3	Gdi	113802507	GDP dissociation inhibitor; rab GDP dissociation inhibitor alpha	6.85e-77	9.26e-73	1.1143	0.756	0.558	UP
Infected_HepVp3_vs_Control_HepVp3	rush	113829394	rush hour; pleckstrin homology domain-containing family F member 2	1.3e-74	1.76e-70	1.04604	0.784	0.67	UP
Infected_HepVp3_vs_Control_HepVp3	LOC138866893	138866893	mucin-2-like	8e-74	1.08e-69	1.2597	0.641	0.366	UP
Infected_HepVp3_vs_Control_HepVp3	Aldh-III	113807648	Aldehyde dehydrogenase type III; aldehyde dehydrogenase, dimeric NADP-preferring	1.02e-73	1.38e-69	0.879384	0.829	0.551	UP
Infected_HepVp3_vs_Control_HepVp3	Wbp2	113805399	WW domain binding protein 2; WW domain-binding protein 2	2.82e-70	3.8e-66	1.02743	0.732	0.506	UP
Infected_HepVp3_vs_Control_HepVp3	BI-1	113823630	Bax Inhibitor-1; probable Bax inhibitor 1	3.5e-70	4.73e-66	1.76382	0.391	0.128	UP
Infected_HepVp3_vs_Control_HepVp3	LOC138863196	138863196	uncharacterized lncRNA	1.78e-68	2.41e-64	0.648497	0.99	0.825	UP
Infected_HepVp3_vs_Control_HepVp3	LOC113809029	113809029	WD repeat domain phosphoinositide-interacting protein 3	8.6e-68	1.16e-63	1.46537	0.461	0.18	UP
Infected_HepVp3_vs_Control_HepVp3	LOC113813020	113813020	actin, cytoplasmic 1	7.61e-67	1.03e-62	-0.776468	0.898	0.944	DOWN
Infected_HepVp3_vs_Control_HepVp3	PGAP1	113829322	GPI inositol-deacylase	1.21e-65	1.64e-61	1.46984	0.463	0.187	UP
Infected_HepVp3_vs_Control_HepVp3	LOC113824426	113824426	uncharacterized protein	2.12e-63	2.87e-59	0.834229	0.875	0.812	UP
Infected_HepVp3_vs_Control_HepVp3	LOC113815807	113815807	vesicle-associated membrane protein 3	3.58e-61	4.84e-57	1.034	0.686	0.424	UP
Infected_HepVp3_vs_Control_HepVp3	Snx1	113810186	sorting nexin 1; sorting nexin-2	1.43e-60	1.93e-56	0.933839	0.816	0.708	UP
Infected_HepVp3_vs_Control_HepVp3	LOC113805307	113805307	synaptophysin	4.55e-59	6.15e-55	0.985461	0.699	0.456	UP
Infected_HepVp3_vs_Control_HepVp3	LOC113822862	113822862	lymphocyte antigen 75	1.17e-58	1.58e-54	0.935268	0.815	0.695	UP
Infected_HepVp3_vs_Control_HepVp3	LOC113828907	113828907	uncharacterized protein	3.12e-58	4.21e-54	1.10223	0.594	0.323	UP
Infected_HepVp3_vs_Control_HepVp3	LOC113811195	113811195	heparan-alpha-glucosaminide N-acetyltransferase	4.99e-58	6.75e-54	1.30461	0.491	0.224	UP
Infected_HepVp3_vs_Control_HepVp3	LOC113808348	113808348	macrosialin	1.22e-57	1.65e-53	0.9076	0.787	0.709	UP
Infected_HepVp3_vs_Control_HepVp3	LOC113822677	113822677	small subunit ribosomal RNA	3.18e-55	4.29e-51	-2.10981	0.538	0.751	DOWN
Infected_HepVp3_vs_Control_HepVp3	Arp2	113812648	Actin-related protein 2; actin-related protein 2-B	1.46e-54	1.98e-50	1.16234	0.584	0.335	UP
Infected_HepVp3_vs_Control_HepVp3	LOC113810182	113810182	uncharacterized protein	4.56e-53	6.16e-49	1.41232	0.51	0.246	UP
Infected_HepVp3_vs_Control_HepVp3	Polr2H	113817375	DNA-directed RNA polymerases I, II, and III subunit Rpb8; DNA-directed RNA polymerases I, II, and III subunit RPABC3	2e-52	2.71e-48	0.836769	0.656	0.386	UP
Infected_HepVp3_vs_Control_HepVp3	LOC113828108	113828108	probable RNA-binding protein 46	5.59e-52	7.55e-48	0.890186	0.646	0.371	UP
Infected_HepVp3_vs_Control_HepVp3	cpa	113823781	F-actin-capping protein subunit alpha	2.86e-51	3.87e-47	1.09608	0.541	0.286	UP
Infected_HepVp3_vs_Control_HepVp3	LOC113819008	113819008	mitochondrial amidoxime reducing component 2	1.63e-48	2.2e-44	1.06238	0.555	0.307	UP
Infected_HepVp3_vs_Control_HepVp3	LOC113829053	113829053	di-N-acetylchitobiase	1.77e-48	2.39e-44	0.654302	0.882	0.786	UP
Infected_HepVp3_vs_Control_HepVp3	LOC113812980	113812980	adenosylhomocysteinase-like 1	3.66e-47	4.94e-43	1.32488	0.376	0.153	UP
Infected_HepVp3_vs_Control_HepVp3	LOC113823424	113823424	MAP kinase-interacting serine/threonine-protein kinase 1	1.06e-46	1.43e-42	1.08429	0.415	0.178	UP
Infected_HepVp3_vs_Control_HepVp3	LOC113812177	113812177	aldo-keto reductase family 1 member B1	1.03e-45	1.39e-41	-0.64811	0.803	0.87	DOWN
Infected_HepVp3_vs_Control_HepVp3	flr	138864227	actin-interacting protein 1 flr; actin-interacting protein 1	9.22e-45	1.25e-40	1.00965	0.591	0.376	UP
Infected_HepVp3_vs_Control_HepVp3	LOC113823000	113823000	Muscle-specific protein 300 kDa; uncharacterized protein	1.39e-44	1.87e-40	1.45162	0.313	0.115	UP
Infected_HepVp3_vs_Control_HepVp3	LOC113808104	113808104	histone-lysine N-methyltransferase, H3 lysine-79 specific; trichohyalin	7.91e-44	1.07e-39	-0.95474	0.399	0.636	DOWN
Infected_HepVp3_vs_Control_HepVp3	LOC138864434	138864434	spermidine/spermine N(1)-acetyltransferase-like protein 1	1.11e-43	1.5e-39	1.40971	0.273	0.09	UP
Infected_HepVp3_vs_Control_HepVp3	alphaSnap	113807112	Alpha-soluble NSF attachment protein; alpha-soluble NSF attachment protein	1.44e-43	1.95e-39	1.24716	0.382	0.165	UP
Infected_HepVp3_vs_Control_HepVp3	LOC113810173	113810173	uncharacterized lncRNA	4.36e-43	5.89e-39	1.21098	0.363	0.152	UP
Infected_HepVp3_vs_Control_HepVp3	LOC113822205	113822205	GTPase-activating Rap/Ran-GAP domain-like protein 3	1.25e-42	1.68e-38	0.863094	0.592	0.347	UP
Infected_HepVp3_vs_Control_HepVp3	GMF	113807970	Glia maturation factor; glia maturation factor beta	1.28e-42	1.73e-38	1.30617	0.36	0.152	UP
Infected_HepVp3_vs_Control_HepVp3	LOC113828500	113828500	F-actin-uncapping protein LRRC16A-like	1.6e-42	2.16e-38	1.08883	0.443	0.214	UP
Infected_HepVp3_vs_Control_HepVp3	Baldspot	113816547	elongation of very long chain fatty acids protein baldspot; very long chain fatty acid elongase 6	2.37e-41	3.2e-37	1.00428	0.522	0.295	UP
Infected_HepVp3_vs_Control_HepVp3	LOC113817046	113817046	putative uncharacterized protein DDB_G0290521	8.21e-41	1.11e-36	0.989242	0.482	0.251	UP
Infected_HepVp3_vs_Control_HepVp3	LOC113817487	113817487	arylsulfatase H	1.19e-40	1.61e-36	1.38879	0.32	0.129	UP
Infected_HepVp3_vs_Control_HepVp3	LOC113803664	113803664	putative achaete scute target 1; EH domain-containing protein 1	1.7e-40	2.29e-36	1.06947	0.436	0.214	UP
Infected_HepVp3_vs_Control_HepVp3	LOC113805493	113805493	reticulon; reticulon-1	5.87e-40	7.94e-36	1.42888	0.297	0.113	UP
Infected_HepVp3_vs_Control_HepVp3	LOC113826864	113826864	annexin B10; annexin B9	1.07e-39	1.44e-35	0.835905	0.679	0.534	UP
Infected_HepVp3_vs_Control_HepVp3	LOC113821256	113821256	glutathione S-transferase 1	4.02e-39	5.43e-35	-0.688701	0.772	0.851	DOWN
Infected_HepVp3_vs_Control_HepVp3	LOC113826362	113826362	membrane protein BRI3	1.31e-38	1.76e-34	1.21565	0.359	0.159	UP
Infected_HepVp3_vs_Control_HepVp3	LOC113828374	113828374	glyceraldehyde-3-phosphate dehydrogenase	5.97e-38	8.06e-34	1.1703	0.372	0.17	UP
Infected_HepVp3_vs_Control_HepVp3	LOC113823401	113823401	microtubule-associated protein futsch	1.56e-37	2.1e-33	-0.862235	0.523	0.697	DOWN
Infected_HepVp3_vs_Control_HepVp3	Arpc5	113826245	Actin-related protein 2/3 complex, subunit 5; actin-related protein 2/3 complex subunit 5-C	2.35e-37	3.17e-33	1.02005	0.459	0.246	UP
Infected_HepVp3_vs_Control_HepVp3	LOC138862400	138862400	uncharacterized protein	2.55e-37	3.45e-33	1.35899	0.264	0.095	UP
Infected_HepVp3_vs_Control_HepVp3	LOC113823550	113823550	superoxide dismutase [Mn], mitochondrial	4.37e-37	5.9e-33	1.44921	0.292	0.117	UP
Infected_HepVp3_vs_Control_HepVp3	Rab7	113815498	RAS oncogene family member Rab7; ras-related protein Rab-7a	5.43e-36	7.33e-32	0.75224	0.637	0.434	UP
Infected_HepVp3_vs_Control_HepVp3	LOC113821249	113821249	uncharacterized protein	7.97e-36	1.08e-31	0.627755	0.407	0.194	UP
Infected_HepVp3_vs_Control_HepVp3	LOC113817187	113817187	oxysterol-binding protein-related protein 11	8.34e-36	1.13e-31	1.44739	0.267	0.101	UP
Infected_HepVp3_vs_Control_HepVp3	LOC113817290	113817290	uncharacterized protein	8.35e-36	1.13e-31	0.873714	0.581	0.389	UP
Infected_HepVp3_vs_Control_HepVp3	Rab11	113816303	RAS oncogene family member Rab11; ras-related protein Rab-11A; ras-related protein Rab-11B	9.92e-36	1.34e-31	0.656465	0.735	0.635	UP
Infected_HepVp3_vs_Control_HepVp3	LOC113815507	113815507	sperm-specific H1/protamine-like protein type 2	7.69e-35	1.04e-30	1.21146	0.332	0.149	UP
Infected_HepVp3_vs_Control_HepVp3	LOC113807708	113807708	WAS/WASL-interacting protein family member 1	7.87e-35	1.06e-30	1.20272	0.381	0.187	UP
Infected_HepVp3_vs_Control_HepVp3	LOC113810733	113810733	uncharacterized lncRNA	1.84e-34	2.48e-30	0.744237	0.809	0.719	UP
Infected_HepVp3_vs_Control_HepVp3	LOC113824431	113824431	uncharacterized protein	2.15e-34	2.9e-30	0.789788	0.526	0.302	UP
Infected_HepVp3_vs_Control_HepVp3	LOC113816330	113816330	uncharacterized protein	3.76e-34	5.08e-30	0.937764	0.443	0.232	UP
Infected_HepVp3_vs_Control_HepVp3	LOC113822682	113822682	large subunit ribosomal RNA	3.91e-34	5.28e-30	-1.27301	0.981	0.997	DOWN
Infected_HepVp3_vs_Control_HepVp3	jar	113805577	Myosin heavy chain 95F jaguar; unconventional myosin-VI	9.89e-34	1.34e-29	0.742935	0.622	0.414	UP
Infected_HepVp3_vs_Control_HepVp3	LOC113821637	113821637	uncharacterized protein	1.84e-33	2.49e-29	1.0684	0.364	0.174	UP
Infected_HepVp3_vs_Control_HepVp3	Cdc50	113820290	cell cycle control protein 50A	1.87e-33	2.53e-29	1.25663	0.301	0.129	UP
Infected_HepVp3_vs_Control_HepVp3	LOC113822815	113822815	uncharacterized protein	2.37e-33	3.2e-29	-0.89589	0.506	0.666	DOWN
Infected_HepVp3_vs_Control_HepVp3	Chd64	113816494	calponin 3; myophilin	3.81e-33	5.15e-29	0.753385	0.452	0.242	UP
Infected_HepVp3_vs_Control_HepVp3	ATP8B	113805157	ATPase phospholipid transporting 8B; probable phospholipid-transporting ATPase IM	3e-32	4.05e-28	1.06578	0.341	0.158	UP
Infected_HepVp3_vs_Control_HepVp3	Nca	113819577	neurocalcin homolog	9.51e-32	1.28e-27	1.09801	0.322	0.146	UP
Infected_HepVp3_vs_Control_HepVp3	LOC113821104	113821104	V-type proton ATPase 16 kDa proteolipid subunit c	1.25e-31	1.68e-27	0.646345	0.76	0.703	UP
Infected_HepVp3_vs_Control_HepVp3	Rala	113821621	Ras-like protein A; ras-related protein Ral-a	2.23e-31	3.01e-27	1.17296	0.313	0.141	UP
Infected_HepVp3_vs_Control_HepVp3	LOC113824410	113824410	testis-expressed protein 2	2.87e-31	3.88e-27	0.530977	0.771	0.585	UP
Infected_HepVp3_vs_Control_HepVp3	LOC113800299	113800299	cadherin-AgCad1	4.17e-31	5.63e-27	1.16284	0.297	0.13	UP
Infected_HepVp3_vs_Control_HepVp3	RN-tre	113808890	Related to the N terminus of tre oncogene; USP6 N-terminal-like protein	4.99e-31	6.74e-27	1.20352	0.297	0.131	UP
Infected_HepVp3_vs_Control_HepVp3	LOC113814442	113814442	uncharacterized protein	6.65e-31	8.98e-27	0.587896	0.732	0.665	UP
Infected_HepVp3_vs_Control_HepVp3	LOC113804112	113804112	uncharacterized protein	9.31e-31	1.26e-26	0.862886	0.392	0.2	UP
Infected_HepVp3_vs_Control_HepVp3	LOC138865453	138865453	uncharacterized protein	2.65e-30	3.58e-26	-0.856692	0.586	0.723	DOWN
Infected_HepVp3_vs_Control_HepVp3	LOC113822816	113822816	cytochrome P450 3A2	3.52e-30	4.75e-26	0.761281	0.546	0.346	UP
Infected_HepVp3_vs_Control_HepVp3	LOC113829246	113829246	uncharacterized lncRNA	4.61e-30	6.23e-26	0.985365	0.3	0.133	UP
Infected_HepVp3_vs_Control_HepVp3	pum	113811236	pumilio; pumilio homolog 2	8.42e-30	1.14e-25	1.14982	0.301	0.136	UP
Infected_HepVp3_vs_Control_HepVp3	LOC113822184	113822184	MAM and LDL-receptor class A domain-containing protein 2	1.08e-29	1.46e-25	0.676515	0.648	0.5	UP
Infected_HepVp3_vs_Control_HepVp3	LOC113828511	113828511	PX domain-containing protein kinase-like protein	1.73e-29	2.34e-25	0.895671	0.416	0.226	UP
Infected_HepVp3_vs_Control_HepVp3	LOC113819896	113819896	phospholipid phosphatase-related protein type 5	6.41e-29	8.65e-25	0.712245	0.635	0.412	UP
Infected_HepVp3_vs_Control_HepVp3	LOC113807426	113807426	solute carrier family 49 member 4 homolog	7.85e-29	1.06e-24	0.968541	0.377	0.197	UP
Infected_HepVp3_vs_Control_HepVp3	LOC138867258	138867258	platelet endothelial aggregation receptor 1-like	2.11e-28	2.86e-24	-0.673809	0.71	0.868	DOWN
Infected_HepVp3_vs_Control_HepVp3	LOC113802445	113802445	two pore calcium channel protein 1	4.42e-28	5.97e-24	0.710708	0.598	0.428	UP
Infected_HepVp3_vs_Control_HepVp3	LOC113827566	113827566	protein argonaute-3	3.98e-27	5.38e-23	-0.982679	0.255	0.443	DOWN
Infected_HepVp3_vs_Control_HepVp3	Ect3	113818220	Ectoderm-expressed 3; beta-galactosidase	5.55e-27	7.5e-23	0.603904	0.839	0.776	UP
Infected_HepVp3_vs_Control_HepVp3	LOC113811005	113811005	uncharacterized protein	6.77e-27	9.15e-23	-0.657408	0.647	0.768	DOWN
Infected_HepVp3_vs_Control_HepVp3	Vps13	113815638	vacuolar protein sorting 13C; intermembrane lipid transfer protein Vps13	3e-26	4.05e-22	0.639542	0.55	0.36	UP
Infected_HepVp3_vs_Control_HepVp3	LOC113809990	113809990	uncharacterized protein	3.57e-26	4.82e-22	1.1331	0.282	0.132	UP
Infected_HepVp3_vs_Control_HepVp3	LOC138863176	138863176	NADH-ubiquinone oxidoreductase chain 2-like; LOW QUALITY PROTEIN: NADH-ubiquinone oxidoreductase chain 2-like	2.21e-25	2.99e-21	0.964614	0.309	0.152	UP
Infected_HepVp3_vs_Control_HepVp3	Arpc2	113818199	Actin-related protein 2/3 complex, subunit 2; probable actin-related protein 2/3 complex subunit 2	2.18e-24	2.94e-20	0.517803	0.736	0.641	UP
Infected_HepVp3_vs_Control_HepVp3	LOC113821387	113821387	V-type proton ATPase 116 kDa subunit a 1	2.78e-24	3.76e-20	0.590744	0.714	0.62	UP
Infected_HepVp3_vs_Control_HepVp3	LOC138867259	138867259	uncharacterized protein	1.22e-23	1.64e-19	-0.544421	0.687	0.794	DOWN
Infected_HepVp3_vs_Control_HepVp3	LManII	113827618	Lysosomal alpha-mannosidase II; lysosomal alpha-mannosidase	1.58e-23	2.13e-19	0.63652	0.626	0.476	UP
Infected_HepVp3_vs_Control_HepVp3	capt	113805456	adenylyl cyclase-associated protein 1	3e-23	4.06e-19	0.589595	0.674	0.562	UP
Infected_HepVp3_vs_Control_HepVp3	Vps26	113820786	vacuolar protein sorting 26; vacuolar protein sorting-associated protein 26B-like	4.28e-23	5.78e-19	0.732879	0.448	0.275	UP
Infected_HepVp3_vs_Control_HepVp3	cpb	113830011	F-actin-capping protein subunit beta	8.13e-23	1.1e-18	0.539758	0.672	0.529	UP
Infected_HepVp3_vs_Control_HepVp3	LOC113803528	113803528	uncharacterized protein	2.97e-22	4.01e-18	-0.725586	0.554	0.657	DOWN
Infected_HepVp3_vs_Control_HepVp3	LOC113811226	113811226	uncharacterized protein	3.82e-22	5.16e-18	-0.670205	0.351	0.528	DOWN
Infected_HepVp3_vs_Control_HepVp3	Rab5	113824221	RAS oncogene family member Rab5; ras-related protein Rab-5B-like	6.56e-22	8.86e-18	0.603262	0.612	0.476	UP
Infected_HepVp3_vs_Control_HepVp3	LOC113814946	113814946	V-type proton ATPase 16 kDa proteolipid subunit c	3.81e-21	5.14e-17	0.572602	0.736	0.728	UP
Infected_HepVp3_vs_Control_HepVp3	Mtmr6	113824467	Myotubularin related protein 6; phosphatidylinositol-3,5-bisphosphate 3-phosphatase MTMR8	4.8e-21	6.49e-17	0.901034	0.292	0.152	UP
Infected_HepVp3_vs_Control_HepVp3	LOC113817222	113817222	leucine-rich repeat-containing protein 15	1.09e-20	1.47e-16	0.552091	0.641	0.504	UP
Infected_HepVp3_vs_Control_HepVp3	LOC113815680	113815680	tetraspanin-2A-like	1.85e-20	2.49e-16	0.750307	0.335	0.184	UP
Infected_HepVp3_vs_Control_HepVp3	Rop	113818826	Syntaxin-binding protein Rop; protein ROP	2.18e-20	2.94e-16	0.804393	0.354	0.204	UP
Infected_HepVp3_vs_Control_HepVp3	LOC113828990	113828990	TBC1 domain family member 13	2.34e-20	3.16e-16	0.717773	0.432	0.274	UP
Infected_HepVp3_vs_Control_HepVp3	Chc	113826740	clathrin heavy chain; clathrin heavy chain 1	6.84e-20	9.24e-16	0.805832	0.332	0.187	UP
Infected_HepVp3_vs_Control_HepVp3	Snx3	113800579	sorting nexin 3; sorting nexin-12	9.53e-20	1.29e-15	0.660305	0.457	0.298	UP
Infected_HepVp3_vs_Control_HepVp3	LOC113828345	113828345	ribosomal protein S8; small ribosomal subunit protein eS8	2.59e-19	3.51e-15	-0.854092	0.3	0.452	DOWN
Infected_HepVp3_vs_Control_HepVp3	LOC113830073	113830073	hemocyanin subunit	2.71e-19	3.66e-15	2.21199	0.386	0.272	UP
Infected_HepVp3_vs_Control_HepVp3	LOC113830028	113830028	neurofilament heavy polypeptide; protein bangles and beads; cell surface glycoprotein 1	3.82e-19	5.16e-15	-1.50305	0.188	0.325	DOWN
Infected_HepVp3_vs_Control_HepVp3	twf	113816166	twinfilin actin binding protein; twinfilin-1	3.97e-19	5.36e-15	0.561422	0.559	0.405	UP
Infected_HepVp3_vs_Control_HepVp3	ERp60	113805532	disulfide-isomerase A3; protein disulfide-isomerase A3	6.92e-19	9.35e-15	0.659766	0.458	0.304	UP
Infected_HepVp3_vs_Control_HepVp3	LOC113805784	113805784	uncharacterized protein	8.67e-19	1.17e-14	0.930812	0.266	0.139	UP
Infected_HepVp3_vs_Control_HepVp3	LOC113813487	113813487	uncharacterized protein	1.58e-18	2.13e-14	0.56694	0.57	0.432	UP
Infected_HepVp3_vs_Control_HepVp3	LOC113810660	113810660	uncharacterized protein	5.64e-18	7.62e-14	0.503818	0.711	0.666	UP
Infected_HepVp3_vs_Control_HepVp3	Rm62	113814743	ATP-dependent RNA helicase Rm62; probable ATP-dependent RNA helicase DDX17; uncharacterized protein Rm62	7.55e-18	1.02e-13	0.513688	0.399	0.243	UP
Infected_HepVp3_vs_Control_HepVp3	LOC113817634	113817634	uncharacterized protein	8.83e-18	1.19e-13	-0.505984	0.652	0.729	DOWN
Infected_HepVp3_vs_Control_HepVp3	ClC-b	113819280	chloride channel protein 7; H(+)/Cl(-) exchange transporter 7	2.26e-17	3.05e-13	0.778649	0.329	0.195	UP
Infected_HepVp3_vs_Control_HepVp3	Gbeta13F	113803885	guanine nucleotide-binding protein subunit beta-1; guanine nucleotide-binding protein G(I)/G(S)/G(T) subunit beta-1	4.81e-17	6.49e-13	0.80399	0.269	0.145	UP
Infected_HepVp3_vs_Control_HepVp3	LOC113827891	113827891	DAZ-associated protein 2; YLP motif-containing protein 1	1.52e-16	2.05e-12	-0.518697	0.618	0.696	DOWN
Infected_HepVp3_vs_Control_HepVp3	LOC113813489	113813489	gelsolin, cytoplasmic	4.79e-16	6.47e-12	0.729609	0.365	0.233	UP
Infected_HepVp3_vs_Control_HepVp3	LOC113828458	113828458	early endosome antigen 1	5.54e-16	7.49e-12	0.786382	0.291	0.168	UP
Infected_HepVp3_vs_Control_HepVp3	LOC113804568	113804568	uncharacterized protein	6.36e-16	8.59e-12	0.574731	0.503	0.369	UP
Infected_HepVp3_vs_Control_HepVp3	Acbp1	113800437	Acyl-CoA binding protein 1; acyl-CoA-binding protein	8.33e-16	1.13e-11	1.01975	0.591	0.549	UP
Infected_HepVp3_vs_Control_HepVp3	eEF2	113821133	eukaryotic translation elongation factor 2	9.15e-16	1.24e-11	0.800227	0.28	0.16	UP
Infected_HepVp3_vs_Control_HepVp3	RpL6	113826493	ribosomal protein L6; large ribosomal subunit protein eL6	1.73e-15	2.33e-11	-0.682252	0.281	0.426	DOWN
Infected_HepVp3_vs_Control_HepVp3	LOC113814492	113814492	peroxiredoxin 2	2.19e-15	2.95e-11	-0.565422	0.316	0.468	DOWN
Infected_HepVp3_vs_Control_HepVp3	LOC113821079	113821079	SH3 domain-binding glutamic acid-rich protein homolog	3.73e-15	5.04e-11	0.629025	0.341	0.21	UP
Infected_HepVp3_vs_Control_HepVp3	Graf	113810117	GTPase regulator associated with FAK; rho GTPase-activating protein 26; rho GTPase-activating protein Graf	5.45e-15	7.36e-11	0.765609	0.265	0.15	UP
Infected_HepVp3_vs_Control_HepVp3	LOC113808197	113808197	small ribosomal subunit protein uS2	1.69e-14	2.29e-10	-1.03156	0.146	0.264	DOWN
Infected_HepVp3_vs_Control_HepVp3	RpL3	113828963	ribosomal protein L3; large ribosomal subunit protein uL3	2.3e-14	3.11e-10	-1.01459	0.148	0.266	DOWN
Infected_HepVp3_vs_Control_HepVp3	LOC113814355	113814355	probable caffeoyl-CoA O-methyltransferase 2	2.99e-14	4.04e-10	-0.569529	0.332	0.469	DOWN
Infected_HepVp3_vs_Control_HepVp3	pod1	113812956	coronin pod1; coronin-7	3.53e-14	4.77e-10	0.783221	0.284	0.171	UP
Infected_HepVp3_vs_Control_HepVp3	Strump	113809325	WASH complex subunit strump; WASH complex subunit 5	1.31e-13	1.77e-09	0.603962	0.356	0.231	UP
Infected_HepVp3_vs_Control_HepVp3	LOC113817109	113817109	cystinosin	1.38e-13	1.87e-09	0.616631	0.395	0.272	UP
Infected_HepVp3_vs_Control_HepVp3	Rack1	113824223	Receptor of activated protein kinase C 1; small ribosomal subunit protein RACK1	2.41e-13	3.25e-09	-0.676841	0.26	0.39	DOWN
Infected_HepVp3_vs_Control_HepVp3	Hsc70-3	113818927	heat shock protein 70 cognate 3; endoplasmic reticulum chaperone BiP	2.94e-13	3.97e-09	0.594315	0.353	0.23	UP
Infected_HepVp3_vs_Control_HepVp3	LOC113825179	113825179	cystinosin homolog	3.28e-13	4.43e-09	0.692392	0.3	0.187	UP
Infected_HepVp3_vs_Control_HepVp3	Dip-C	113819927	dipeptidase C; xaa-Pro dipeptidase	3.29e-13	4.45e-09	0.709656	0.281	0.17	UP
Infected_HepVp3_vs_Control_HepVp3	SkpA	113812043	SKP1-related A; S-phase kinase-associated protein 1	3.35e-13	4.52e-09	-0.874023	0.147	0.261	DOWN
Infected_HepVp3_vs_Control_HepVp3	LOC113802672	113802672	astacin	4.66e-13	6.3e-09	0.552202	0.572	0.472	UP
Infected_HepVp3_vs_Control_HepVp3	LOC113830428	113830428	rhodanese domain-containing protein CG4456	8.1e-13	1.09e-08	0.768259	0.323	0.214	UP
Infected_HepVp3_vs_Control_HepVp3	LOC113808617	113808617	echinoderm microtubule-associated protein-like 2	8.04e-13	1.09e-08	0.658037	0.281	0.171	UP
Infected_HepVp3_vs_Control_HepVp3	LOC113805108	113805108	uncharacterized protein	1.21e-12	1.63e-08	-0.685531	0.228	0.346	DOWN
Infected_HepVp3_vs_Control_HepVp3	LOC113809896	113809896	zinc finger CCHC domain-containing protein 24	2.07e-12	2.79e-08	-1.26982	0.151	0.258	DOWN
Infected_HepVp3_vs_Control_HepVp3	LOC113828137	113828137	uncharacterized protein	2.47e-12	3.34e-08	-0.865137	0.15	0.259	DOWN
Infected_HepVp3_vs_Control_HepVp3	Clc	113802921	clathrin light chain	8.31e-12	1.12e-07	0.543505	0.345	0.229	UP
Infected_HepVp3_vs_Control_HepVp3	LOC113822075	113822075	trypsin-1	5.32e-11	7.19e-07	0.518844	0.275	0.172	UP
Infected_HepVp3_vs_Control_HepVp3	RpS2	113818569	ribosomal protein S2; small ribosomal subunit protein uS5	1.01e-10	1.36e-06	-0.615773	0.245	0.358	DOWN
Infected_HepVp3_vs_Control_HepVp3	RpL22	113824800	Ribosomal protein L22; large ribosomal subunit protein eL22	1.05e-10	1.42e-06	-0.865445	0.163	0.263	DOWN
Infected_HepVp3_vs_Control_HepVp3	LOC113804802	113804802	myotrophin	1.14e-10	1.54e-06	0.620849	0.27	0.172	UP
Infected_HepVp3_vs_Control_HepVp3	Ctr1A	113809588	Copper transporter 1A; high affinity copper uptake protein 1	2.18e-10	2.95e-06	0.560123	0.288	0.187	UP
Infected_HepVp3_vs_Control_HepVp3	LOC113825176	113825176	carbohydrate sulfotransferase 5	4.73e-10	6.39e-06	0.594178	0.298	0.2	UP
Infected_HepVp3_vs_Control_HepVp3	RpS3	113824166	ribosomal protein S3; small ribosomal subunit protein uS3	1.02e-09	1.38e-05	-0.6832	0.217	0.318	DOWN
Infected_HepVp3_vs_Control_HepVp3	LOC113827846	113827846	sulfotransferase 1A1	7.33e-09	9.91e-05	0.508837	0.391	0.297	UP
Infected_HepVp3_vs_Control_HepVp3	Nacalpha	113826188	nascent polypeptide associated complex protein alpha subunit; nascent polypeptide-associated complex subunit alpha	9.65e-09	0.00013	0.678474	0.289	0.205	UP
Infected_HepVp3_vs_Control_HepVp3	LOC113821020	113821020	ATPase H(+)-transporting accessory protein 2	1.2e-08	0.000162	-0.584124	0.235	0.329	DOWN
Infected_HepVp3_vs_Control_HepVp3	LOC113825727	113825727	retinol-binding protein pinta-like	1.4e-08	0.000189	-0.513304	0.446	0.507	DOWN
Infected_HepVp3_vs_Control_HepVp3	LOC113806872	113806872	very long chain fatty acid elongase 7	1.85e-08	0.00025	0.565889	0.264	0.179	UP
Infected_HepVp3_vs_Control_HepVp3	LOC113823668	113823668	uncharacterized protein C3orf38 homolog	3.08e-08	0.000417	-0.586556	0.213	0.304	DOWN
Infected_HepVp3_vs_Control_HepVp3	LOC113823288	113823288	sterol carrier protein 2	3.91e-08	0.000528	0.572586	0.579	0.54	UP
Infected_HepVp3_vs_Control_HepVp3	ATPsynB	113810113	ATP synthase subunit b, mitochondrial	5.13e-08	0.000693	-0.620582	0.182	0.269	DOWN
Infected_HepVp3_vs_Control_HepVp3	LOC113819864	113819864	elongation factor 1-beta	3.17e-07	0.00428901	0.715521	0.335	0.268	UP
Infected_HepVp3_vs_Control_HepVp3	LOC113830031	113830031	polyadenylate-binding protein 1A-like	5.43e-07	0.00733201	0.516719	0.253	0.177	UP
Infected_HepVp3_vs_Control_HepVp3	LOC113805414	113805414	uncharacterized lncRNA	7.55e-07	0.0101997	0.530483	0.261	0.187	UP
Infected_HepVp4_vs_Control_HepVp4	LOC113830073	113830073	hemocyanin subunit	0	0	3.16696	0.991	0.855	UP
Infected_HepVp4_vs_Control_HepVp4	LOC113823617	113823617	hemocyanin subunit-like	0	0	2.67082	0.984	0.621	UP
Infected_HepVp4_vs_Control_HepVp4	LOC113825012	113825012	fatty acid binding protein 1-B.1	2.22e-291	2.99e-287	0.849729	0.996	0.973	UP
Infected_HepVp4_vs_Control_HepVp4	LOC138860125	138860125	heme-binding protein 1-like	1.59e-188	2.15e-184	3.10543	0.665	0.095	UP
Infected_HepVp4_vs_Control_HepVp4	LOC113810220	113810220	apolipoprotein D	5.66e-184	7.65e-180	1.63104	0.801	0.239	UP
Infected_HepVp4_vs_Control_HepVp4	LOC113814344	113814344	sorbitol dehydrogenase	3.03e-147	4.09e-143	2.94112	0.581	0.095	UP
Infected_HepVp4_vs_Control_HepVp4	LOC113828084	113828084	uncharacterized protein	7.64e-110	1.03e-105	0.875118	0.876	0.587	UP
Infected_HepVp4_vs_Control_HepVp4	LOC113823288	113823288	sterol carrier protein 2	1.38e-102	1.87e-98	0.74198	0.972	0.819	UP
Infected_HepVp4_vs_Control_HepVp4	LOC113807222	113807222	beta-1,3-glucan-binding protein	7e-88	9.46e-84	1.65077	0.527	0.15	UP
Infected_HepVp4_vs_Control_HepVp4	LOC113805525	113805525	C-type lectin domain family 4 member F	1.73e-82	2.33e-78	1.51943	0.492	0.129	UP
Infected_HepVp4_vs_Control_HepVp4	LOC113805524	113805524	hepatic lectin	7.67e-75	1.04e-70	1.68781	0.438	0.103	UP
Infected_HepVp4_vs_Control_HepVp4	LOC113829246	113829246	uncharacterized lncRNA	2.69e-71	3.64e-67	1.72215	0.49	0.165	UP
Infected_HepVp4_vs_Control_HepVp4	LOC113825851	113825851	trypsin-1-like	1.08e-67	1.46e-63	1.15551	0.534	0.203	UP
Infected_HepVp4_vs_Control_HepVp4	Acbp1	113800437	Acyl-CoA binding protein 1; acyl-CoA-binding protein	3.81e-65	5.14e-61	0.734651	0.901	0.744	UP
Infected_HepVp4_vs_Control_HepVp4	LOC113828398	113828398	globin	1.2e-64	1.62e-60	1.83419	0.442	0.138	UP
Infected_HepVp4_vs_Control_HepVp4	LOC113815556	113815556	trypsin-1	1.67e-63	2.26e-59	0.774201	0.648	0.333	UP
Infected_HepVp4_vs_Control_HepVp4	LOC113806017	113806017	salivary glue protein Sgs-3	9.87e-63	1.33e-58	1.10563	0.673	0.366	UP
Infected_HepVp4_vs_Control_HepVp4	LOC113807720	113807720	uncharacterized protein	6.17e-62	8.34e-58	1.35101	0.518	0.205	UP
Infected_HepVp4_vs_Control_HepVp4	LOC113823550	113823550	superoxide dismutase [Mn], mitochondrial	7.29e-62	9.85e-58	1.41507	0.497	0.186	UP
Infected_HepVp4_vs_Control_HepVp4	LOC113814345	113814345	sorbitol dehydrogenase-like	7.47e-60	1.01e-55	2.79252	0.3	0.045	UP
Infected_HepVp4_vs_Control_HepVp4	LOC113821215	113821215	uncharacterized protein	2.91e-56	3.93e-52	1.28969	0.446	0.156	UP
Infected_HepVp4_vs_Control_HepVp4	LOC113803197	113803197	uncharacterized protein	1.14e-55	1.54e-51	1.42402	0.411	0.127	UP
Infected_HepVp4_vs_Control_HepVp4	LOC113813026	113813026	actin-5C	8.11e-54	1.1e-49	1.16393	0.555	0.264	UP
Infected_HepVp4_vs_Control_HepVp4	LOC113808272	113808272	betaine--homocysteine S-methyltransferase 1-like	1.02e-53	1.38e-49	1.2216	0.516	0.225	UP
Infected_HepVp4_vs_Control_HepVp4	LOC113813162	113813162	serine/threonine-protein phosphatase CPPED1	2.46e-53	3.33e-49	1.48539	0.421	0.141	UP
Infected_HepVp4_vs_Control_HepVp4	LOC113814034	113814034	neprilysin-1	6.37e-52	8.61e-48	1.62313	0.399	0.134	UP
Infected_HepVp4_vs_Control_HepVp4	LOC113829053	113829053	di-N-acetylchitobiase	8.51e-52	1.15e-47	1.22767	0.51	0.226	UP
Infected_HepVp4_vs_Control_HepVp4	LOC113820946	113820946	elongation factor 1-alpha	2.42e-51	3.27e-47	0.740988	0.822	0.616	UP
Infected_HepVp4_vs_Control_HepVp4	LOC113810864	113810864	uncharacterized protein	2.11e-48	2.85e-44	1.6972	0.356	0.107	UP
Infected_HepVp4_vs_Control_HepVp4	LOC113810865	113810865	uncharacterized protein	4.09e-47	5.53e-43	1.16152	0.504	0.231	UP
Infected_HepVp4_vs_Control_HepVp4	LOC113812325	113812325	tetranectin	1.08e-46	1.46e-42	1.19106	0.38	0.125	UP
Infected_HepVp4_vs_Control_HepVp4	LOC138859443	138859443	chymotrypsin BI-like	4.55e-46	6.15e-42	0.806114	0.552	0.284	UP
Infected_HepVp4_vs_Control_HepVp4	LOC113806747	113806747	aquaporin homolog protein drip; aquaporin AQPAe.a	3.03e-45	4.09e-41	2.37595	0.261	0.049	UP
Infected_HepVp4_vs_Control_HepVp4	LOC113816050	113816050	uncharacterized protein	6.3e-45	8.51e-41	1.57409	0.366	0.126	UP
Infected_HepVp4_vs_Control_HepVp4	LOC138862959	138862959	uncharacterized protein	2.33e-43	3.15e-39	0.859877	0.554	0.305	UP
Infected_HepVp4_vs_Control_HepVp4	Aldh-III	113807648	Aldehyde dehydrogenase type III; aldehyde dehydrogenase, dimeric NADP-preferring	6.25e-43	8.45e-39	0.819674	0.685	0.444	UP
Infected_HepVp4_vs_Control_HepVp4	LOC113813336	113813336	uncharacterized protein	3.71e-41	5.01e-37	1.08666	0.49	0.24	UP
Infected_HepVp4_vs_Control_HepVp4	LOC113826423	113826423	uncharacterized protein	3.9e-41	5.27e-37	1.45341	0.373	0.141	UP
Infected_HepVp4_vs_Control_HepVp4	LOC113806043	113806043	heat shock protein HSP 90-alpha	3.56e-40	4.81e-36	1.65122	0.31	0.094	UP
Infected_HepVp4_vs_Control_HepVp4	LOC113806821	113806821	uncharacterized protein	4.16e-40	5.62e-36	1.92106	0.275	0.069	UP
Infected_HepVp4_vs_Control_HepVp4	LOC113817484	113817484	uridylate-specific endoribonuclease	7.75e-40	1.05e-35	0.776205	0.469	0.215	UP
Infected_HepVp4_vs_Control_HepVp4	LOC113830151	113830151	uncharacterized protein	2.93e-38	3.96e-34	0.646801	0.565	0.328	UP
Infected_HepVp4_vs_Control_HepVp4	LOC113819959	113819959	uncharacterized protein	1.09e-37	1.47e-33	1.1311	0.443	0.21	UP
Infected_HepVp4_vs_Control_HepVp4	LOC113810052	113810052	uncharacterized protein	1.53e-37	2.06e-33	0.90371	0.319	0.099	UP
Infected_HepVp4_vs_Control_HepVp4	LOC113814199	113814199	uncharacterized protein	2.21e-36	2.99e-32	1.14218	0.352	0.129	UP
Infected_HepVp4_vs_Control_HepVp4	LOC113820256	113820256	arylsulfatase H	3.31e-35	4.47e-31	1.15517	0.41	0.189	UP
Infected_HepVp4_vs_Control_HepVp4	LOC113816366	113816366	arginine kinase Met e 2	3.82e-35	5.16e-31	0.796212	0.563	0.318	UP
Infected_HepVp4_vs_Control_HepVp4	Ahcy	113822949	adenosylhomocysteinase	3.97e-35	5.37e-31	0.863422	0.55	0.31	UP
Infected_HepVp4_vs_Control_HepVp4	LOC113822166	113822166	acyl-CoA Delta-9 desaturase	3.28e-34	4.43e-30	1.10176	0.435	0.217	UP
Infected_HepVp4_vs_Control_HepVp4	LOC113803960	113803960	guanidinobutyrase	3.83e-34	5.17e-30	0.825483	0.529	0.291	UP
Infected_HepVp4_vs_Control_HepVp4	LOC113828356	113828356	zinc metalloproteinase nas-4	4.16e-34	5.62e-30	1.07787	0.342	0.135	UP
Infected_HepVp4_vs_Control_HepVp4	LOC113810219	113810219	crustacyanin-A2 subunit	6.81e-34	9.2e-30	1.27269	0.319	0.117	UP
Infected_HepVp4_vs_Control_HepVp4	LOC138863797	138863797	chitooligosaccharidolytic beta-N-acetylglucosaminidase-like	1.23e-33	1.66e-29	1.73051	0.258	0.074	UP
Infected_HepVp4_vs_Control_HepVp4	LOC113816049	113816049	regucalcin	1.58e-33	2.14e-29	1.20146	0.37	0.158	UP
Infected_HepVp4_vs_Control_HepVp4	LOC113817581	113817581	short-chain dehydrogenase/reductase family 16C member 6	2.96e-33	4e-29	0.786869	0.562	0.325	UP
Infected_HepVp4_vs_Control_HepVp4	LOC138867414	138867414	uncharacterized protein	3.36e-33	4.53e-29	1.01154	0.281	0.086	UP
Infected_HepVp4_vs_Control_HepVp4	LOC113825904	113825904	alpha-amylase-like	9.42e-33	1.27e-28	1.07273	0.317	0.119	UP
Infected_HepVp4_vs_Control_HepVp4	Calr	113823527	calreticulin	1.05e-32	1.41e-28	1.00895	0.431	0.213	UP
Infected_HepVp4_vs_Control_HepVp4	LOC113803083	113803083	uncharacterized protein	5.03e-32	6.79e-28	1.27323	0.343	0.143	UP
Infected_HepVp4_vs_Control_HepVp4	LOC113801166	113801166	glutathione S-transferase Mu 1	8.42e-32	1.14e-27	0.672124	0.653	0.428	UP
Infected_HepVp4_vs_Control_HepVp4	LOC113821236	113821236	glutathione S-transferase 1	5.05e-31	6.82e-27	0.740393	0.521	0.292	UP
Infected_HepVp4_vs_Control_HepVp4	LOC138867553	138867553	coactosin-like protein	6.44e-30	8.69e-26	0.861256	0.469	0.253	UP
Infected_HepVp4_vs_Control_HepVp4	LOC113811731	113811731	beta-hexosaminidase subunit alpha	4.33e-29	5.85e-25	1.301	0.306	0.123	UP
Infected_HepVp4_vs_Control_HepVp4	LOC113810752	113810752	cytochrome c oxidase subunit 7A2, mitochondrial	9.1e-29	1.23e-24	0.749701	0.569	0.358	UP
Infected_HepVp4_vs_Control_HepVp4	LOC113826781	113826781	uncharacterized protein	2.26e-28	3.06e-24	1.23375	0.261	0.09	UP
Infected_HepVp4_vs_Control_HepVp4	LOC138859283	138859283	lysoplasmalogenase TMEM86A-like	1.11e-27	1.51e-23	0.800033	0.504	0.296	UP
Infected_HepVp4_vs_Control_HepVp4	LOC113823324	113823324	protein lifeguard 1	1.16e-27	1.56e-23	0.820609	0.47	0.263	UP
Infected_HepVp4_vs_Control_HepVp4	LOC113826609	113826609	uncharacterized protein	1.33e-27	1.8e-23	1.06472	0.354	0.164	UP
Infected_HepVp4_vs_Control_HepVp4	LOC113815507	113815507	sperm-specific H1/protamine-like protein type 2	5.47e-27	7.4e-23	0.884481	0.43	0.226	UP
Infected_HepVp4_vs_Control_HepVp4	LOC113810020	113810020	uncharacterized protein	5.86e-26	7.92e-22	0.921891	0.265	0.099	UP
Infected_HepVp4_vs_Control_HepVp4	LOC113808197	113808197	small ribosomal subunit protein uS2	1.24e-25	1.67e-21	0.653227	0.541	0.333	UP
Infected_HepVp4_vs_Control_HepVp4	LOC113814341	113814341	sorbitol dehydrogenase	1.81e-25	2.44e-21	0.902528	0.399	0.21	UP
Infected_HepVp4_vs_Control_HepVp4	LOC113825938	113825938	uncharacterized protein	5.15e-25	6.96e-21	1.32249	0.274	0.113	UP
Infected_HepVp4_vs_Control_HepVp4	LOC113826330	113826330	astacin	8.8e-25	1.19e-20	0.651731	0.407	0.225	UP
Infected_HepVp4_vs_Control_HepVp4	LOC113823155	113823155	cytochrome P450 4C1	1.29e-24	1.74e-20	0.733153	0.494	0.299	UP
Infected_HepVp4_vs_Control_HepVp4	LOC113812538	113812538	death-associated protein 1	3.32e-24	4.49e-20	0.848113	0.403	0.218	UP
Infected_HepVp4_vs_Control_HepVp4	LOC138867771	138867771	uncharacterized protein	3.67e-24	4.96e-20	1.30573	0.256	0.1	UP
Infected_HepVp4_vs_Control_HepVp4	LOC113822637	113822637	microsomal glutathione S-transferase 1	5.55e-24	7.49e-20	0.762943	0.454	0.264	UP
Infected_HepVp4_vs_Control_HepVp4	Etfb	113809062	Electron transfer flavoprotein beta subunit; electron transfer flavoprotein subunit beta	5.65e-24	7.64e-20	1.00285	0.324	0.152	UP
Infected_HepVp4_vs_Control_HepVp4	RpS3A	113802303	ribosomal protein S3A; small ribosomal subunit protein eS1	5.92e-24	8e-20	0.532158	0.66	0.463	UP
Infected_HepVp4_vs_Control_HepVp4	LOC113809896	113809896	zinc finger CCHC domain-containing protein 24	6.3e-24	8.51e-20	0.954995	0.38	0.203	UP
Infected_HepVp4_vs_Control_HepVp4	RpL22	113824800	Ribosomal protein L22; large ribosomal subunit protein eL22	1.24e-22	1.68e-18	0.602098	0.598	0.411	UP
Infected_HepVp4_vs_Control_HepVp4	LOC113824064	113824064	uncharacterized protein	9.75e-22	1.32e-17	1.05831	0.283	0.128	UP
Infected_HepVp4_vs_Control_HepVp4	LOC113809949	113809949	beta,beta-carotene 15,15'-dioxygenase	3.27e-21	4.42e-17	0.901293	0.351	0.188	UP
Infected_HepVp4_vs_Control_HepVp4	LOC113818677	113818677	uncharacterized protein	2.09e-20	2.83e-16	0.943085	0.317	0.161	UP
Infected_HepVp4_vs_Control_HepVp4	Echs1	113811244	Enoyl-CoA hydratase, short chain 1; enoyl-CoA hydratase, mitochondrial	2.62e-20	3.54e-16	0.765605	0.392	0.223	UP
Infected_HepVp4_vs_Control_HepVp4	Ect3	113818220	Ectoderm-expressed 3; beta-galactosidase	3.78e-20	5.11e-16	0.774089	0.37	0.204	UP
Infected_HepVp4_vs_Control_HepVp4	LOC113814469	113814469	uncharacterized protein	4.18e-20	5.64e-16	0.604909	0.529	0.352	UP
Infected_HepVp4_vs_Control_HepVp4	Rack1	113824223	Receptor of activated protein kinase C 1; small ribosomal subunit protein RACK1	4.78e-20	6.46e-16	0.565884	0.56	0.383	UP
Infected_HepVp4_vs_Control_HepVp4	LOC113827891	113827891	DAZ-associated protein 2; YLP motif-containing protein 1	1.05e-19	1.41e-15	0.753619	0.383	0.216	UP
Infected_HepVp4_vs_Control_HepVp4	ATPsynB	113810113	ATP synthase subunit b, mitochondrial	1.1e-19	1.48e-15	0.769679	0.352	0.19	UP
Infected_HepVp4_vs_Control_HepVp4	LOC113821069	113821069	transmembrane protein 14C	1.34e-19	1.8e-15	0.813892	0.371	0.212	UP
Infected_HepVp4_vs_Control_HepVp4	Mdh2	113811537	malate dehydrogenase 2; malate dehydrogenase, mitochondrial	1.65e-19	2.23e-15	0.962324	0.308	0.158	UP
Infected_HepVp4_vs_Control_HepVp4	LOC113810121	113810121	uncharacterized protein	2.01e-19	2.72e-15	0.671438	0.445	0.274	UP
Infected_HepVp4_vs_Control_HepVp4	LOC113822072	113822072	uncharacterized lncRNA	2.08e-19	2.81e-15	0.886324	0.322	0.168	UP
Infected_HepVp4_vs_Control_HepVp4	LOC138859076	138859076	uncharacterized protein	7.73e-19	1.04e-14	1.05894	0.253	0.115	UP
Infected_HepVp4_vs_Control_HepVp4	Pect	113823538	phosphoethanolamine cytidylyltransferase; ethanolamine-phosphate cytidylyltransferase	9.14e-19	1.24e-14	1.08503	0.255	0.118	UP
Infected_HepVp4_vs_Control_HepVp4	eEF1gamma	113829363	elongation factor 1-gamma	1.29e-18	1.75e-14	0.698001	0.408	0.245	UP
Infected_HepVp4_vs_Control_HepVp4	LOC113817911	113817911	ribosomal protein L7A; large ribosomal subunit protein eL8	3.42e-18	4.62e-14	0.975489	0.275	0.136	UP
Infected_HepVp4_vs_Control_HepVp4	LOC113808542	113808542	mid1-interacting protein 1A	4.38e-18	5.92e-14	1.06376	0.257	0.123	UP
Infected_HepVp4_vs_Control_HepVp4	LOC113814356	113814356	probable caffeoyl-CoA O-methyltransferase 2	7.44e-18	1e-13	0.872365	0.3	0.157	UP
Infected_HepVp4_vs_Control_HepVp4	LOC113814630	113814630	uncharacterized protein	9.27e-18	1.25e-13	0.904329	0.3	0.158	UP
Infected_HepVp4_vs_Control_HepVp4	LOC138863870	138863870	selenoprotein M-like	1.24e-17	1.67e-13	0.757295	0.356	0.205	UP
Infected_HepVp4_vs_Control_HepVp4	LOC113826719	113826719	uncharacterized lncRNA	2.14e-17	2.89e-13	0.892536	0.287	0.148	UP
Infected_HepVp4_vs_Control_HepVp4	LOC113810336	113810336	S-formylglutathione hydrolase	2.33e-17	3.15e-13	0.948016	0.264	0.13	UP
Infected_HepVp4_vs_Control_HepVp4	LOC113812120	113812120	uncharacterized protein	2.56e-17	3.46e-13	0.9709	0.267	0.134	UP
Infected_HepVp4_vs_Control_HepVp4	LOC113822862	113822862	lymphocyte antigen 75	3e-17	4.05e-13	0.774798	0.317	0.172	UP
Infected_HepVp4_vs_Control_HepVp4	Snx1	113810186	sorting nexin 1; sorting nexin-2	4.65e-17	6.29e-13	0.89974	0.269	0.134	UP
Infected_HepVp4_vs_Control_HepVp4	LOC113819008	113819008	mitochondrial amidoxime reducing component 2	4.77e-17	6.44e-13	0.926438	0.276	0.14	UP
Infected_HepVp4_vs_Control_HepVp4	ATPsynbeta	113829387	ATP synthase, beta subunit; ATP synthase subunit beta, mitochondrial	8.67e-17	1.17e-12	0.675542	0.392	0.239	UP
Infected_HepVp4_vs_Control_HepVp4	LOC113823457	113823457	hyaluronidase B	3.67e-16	4.96e-12	0.719926	0.333	0.19	UP
Infected_HepVp4_vs_Control_HepVp4	LOC113816889	113816889	triosephosphate isomerase	9.68e-16	1.31e-11	0.925509	0.276	0.148	UP
Infected_HepVp4_vs_Control_HepVp4	LOC113814343	113814343	uncharacterized lncRNA	1.74e-15	2.35e-11	0.929292	0.268	0.142	UP
Infected_HepVp4_vs_Control_HepVp4	Mlc-c	113806074	Myosin light chain cytoplasmic; myosin-2 essential light chain	2.65e-15	3.58e-11	0.653951	0.331	0.19	UP
Infected_HepVp4_vs_Control_HepVp4	Nacalpha	113826188	nascent polypeptide associated complex protein alpha subunit; nascent polypeptide-associated complex subunit alpha	3.85e-15	5.2e-11	0.623493	0.368	0.226	UP
Infected_HepVp4_vs_Control_HepVp4	LOC113804375	113804375	late histone H1	6.68e-15	9.02e-11	0.812492	0.256	0.135	UP
Infected_HepVp4_vs_Control_HepVp4	LOC113826860	113826860	migration and invasion enhancer 1	1.33e-14	1.8e-10	0.812239	0.271	0.146	UP
Infected_HepVp4_vs_Control_HepVp4	LOC113827788	113827788	tubulin alpha-3 chain	1.64e-14	2.22e-10	0.665185	0.33	0.194	UP
Infected_HepVp4_vs_Control_HepVp4	LOC113815807	113815807	vesicle-associated membrane protein 3	1.67e-14	2.26e-10	0.592912	0.369	0.227	UP
Infected_HepVp4_vs_Control_HepVp4	RpS21	113810107	ribosomal protein S21; small ribosomal subunit protein eS21	2.07e-14	2.8e-10	0.582519	0.391	0.248	UP
Infected_HepVp4_vs_Control_HepVp4	Arf1	113812468	ADP-ribosylation factor 1	2.08e-14	2.81e-10	0.702251	0.318	0.186	UP
Infected_HepVp4_vs_Control_HepVp4	LOC113826878	113826878	ribosome-binding protein 1	2.18e-14	2.95e-10	0.574423	0.435	0.295	UP
Infected_HepVp4_vs_Control_HepVp4	LOC113828907	113828907	uncharacterized protein	3.2e-14	4.33e-10	0.819998	0.265	0.143	UP
Infected_HepVp4_vs_Control_HepVp4	LOC113827868	113827868	legumain-like	5.34e-14	7.21e-10	0.767663	0.278	0.155	UP
Infected_HepVp4_vs_Control_HepVp4	LOC113817690	113817690	uncharacterized protein	5.34e-14	7.22e-10	0.811258	0.272	0.15	UP
Infected_HepVp4_vs_Control_HepVp4	LOC113830149	113830149	ferritin light chain	5.68e-14	7.67e-10	0.564948	0.359	0.218	UP
Infected_HepVp4_vs_Control_HepVp4	LOC113808348	113808348	macrosialin	8.33e-14	1.13e-09	0.641599	0.295	0.167	UP
Infected_HepVp4_vs_Control_HepVp4	LOC113822377	113822377	ribosome-binding protein 1	8.96e-14	1.21e-09	0.674893	0.345	0.214	UP
Infected_HepVp4_vs_Control_HepVp4	Adk2	113800373	Adenosine kinase 2; uncharacterized protein Adk2	1.92e-13	2.59e-09	0.787903	0.274	0.154	UP
Infected_HepVp4_vs_Control_HepVp4	LOC113827169	113827169	lysosomal aspartic protease	2.12e-13	2.86e-09	0.554373	0.269	0.146	UP
Infected_HepVp4_vs_Control_HepVp4	LOC113822017	113822017	uncharacterized protein	2.42e-13	3.27e-09	0.581875	0.381	0.244	UP
Infected_HepVp4_vs_Control_HepVp4	Arpc2	113818199	Actin-related protein 2/3 complex, subunit 2; probable actin-related protein 2/3 complex subunit 2	6.7e-13	9.05e-09	0.672881	0.324	0.2	UP
Infected_HepVp4_vs_Control_HepVp4	LOC113807715	113807715	juvenile hormone esterase	1.12e-12	1.51e-08	0.682108	0.29	0.172	UP
Infected_HepVp4_vs_Control_HepVp4	ATPsyngamma	113814681	ATP synthase, gamma subunit; ATP synthase subunit gamma, mitochondrial	1.16e-12	1.56e-08	0.793242	0.265	0.152	UP
Infected_HepVp4_vs_Control_HepVp4	LOC113812940	113812940	juvenile hormone esterase	1.49e-12	2.02e-08	0.695287	0.283	0.165	UP
Infected_HepVp4_vs_Control_HepVp4	LOC113819882	113819882	bifunctional peptidase and arginyl-hydroxylase JMJD5; F-box/LRR-repeat protein 20	2.71e-12	3.66e-08	0.66045	0.312	0.193	UP
Infected_HepVp4_vs_Control_HepVp4	LOC113807896	113807896	uncharacterized protein	8.1e-12	1.09e-07	0.500072	0.417	0.286	UP
Infected_HepVp4_vs_Control_HepVp4	LOC113829536	113829536	uncharacterized lncRNA	1.32e-11	1.79e-07	0.699653	0.323	0.21	UP
Infected_HepVp4_vs_Control_HepVp4	LOC113826027	113826027	V-type proton ATPase 21 kDa proteolipid subunit c''	3.66e-11	4.94e-07	0.560962	0.324	0.207	UP
Infected_HepVp4_vs_Control_HepVp4	Chd64	113816494	calponin 3; myophilin	4.27e-11	5.77e-07	0.669568	0.259	0.153	UP
Infected_HepVp4_vs_Control_HepVp4	cib	113827561	thymosin beta cib; uncharacterized protein cib; nestin; thymosin beta	5.41e-11	7.3e-07	0.583729	0.292	0.181	UP
Infected_HepVp4_vs_Control_HepVp4	LOC113819896	113819896	phospholipid phosphatase-related protein type 5	9.74e-11	1.32e-06	0.525538	0.28	0.168	UP
Infected_HepVp4_vs_Control_HepVp4	LOC113803866	113803866	uncharacterized protein	2.12e-10	2.86e-06	0.515309	0.316	0.204	UP
Infected_HepVp4_vs_Control_HepVp4	LOC113806448	113806448	heme-binding protein 1	7.06e-10	9.54e-06	0.607622	0.28	0.178	UP
Infected_HepVp4_vs_Control_HepVp4	LOC113808336	113808336	fructose-bisphosphate aldolase	9.09e-10	1.23e-05	0.518995	0.284	0.18	UP
Infected_HepVp4_vs_Control_HepVp4	LOC113818553	113818553	elongation factor 1-delta; probable elongation factor 1-delta; elongation factor 1-beta'	1.06e-09	1.43e-05	0.549713	0.265	0.164	UP
Infected_HepVp4_vs_Control_HepVp4	LOC113824407	113824407	tubulin beta-4B chain	3.97e-09	5.36e-05	0.528955	0.293	0.192	UP
Infected_HepVp4_vs_Control_HepVp4	ND-ACP	113830605	NADH dehydrogenase (ubiquinone) acyl carrier protein; acyl carrier protein, mitochondrial	8.72e-09	0.000118	0.597182	0.262	0.169	UP
Infected_HepVp4_vs_Control_HepVp4	LOC113824571	113824571	arylsulfatase B	2.15e-08	0.000291	0.519338	0.28	0.186	UP
Infected_HepVp4_vs_Control_HepVp4	LOC113827566	113827566	protein argonaute-3	4.25e-08	0.000574	0.505223	0.257	0.167	UP
Infected_HepVp4_vs_Control_HepVp4	LOC113827164	113827164	glucose-6-phosphatase catalytic subunit 1	5.28e-08	0.000714	0.514178	0.255	0.166	UP
Infected_HepVp4_vs_Control_HepVp4	LOC113810418	113810418	uncharacterized protein	1.44e-07	0.00194965	0.502199	0.257	0.172	UP
Infected_HepVp4_vs_Control_HepVp4	LOC113826864	113826864	annexin B10; annexin B9	2.44e-07	0.00329864	0.511077	0.255	0.172	UP
Infected_HepVp4_vs_Control_HepVp4	LOC113822677	113822677	small subunit ribosomal RNA	1.79e-146	2.43e-142	-0.65632	0.998	0.998	DOWN
Infected_HepVp4_vs_Control_HepVp4	LOC113815249	113815249	metallothionein-1	1.08e-42	1.46e-38	-0.836998	0.968	0.942	DOWN
Infected_HepVp4_vs_Control_HepVp4	LOC138867259	138867259	uncharacterized protein	1.51e-10	2.05e-06	-0.629498	0.393	0.476	DOWN
Infected_HepVp4_vs_Control_HepVp4	LOC113827012	113827012	NPC intracellular cholesterol transporter 2	2.76e-10	3.72e-06	-1.1904	0.313	0.402	DOWN
Infected_HepVp5_vs_Control_HepVp5	LOC113828084	113828084	uncharacterized protein	0	0	7.79512	0.926	0.013	UP
Infected_HepVp5_vs_Control_HepVp5	LOC113811552	113811552	low-density lipoprotein receptor	0	0	6.98007	0.828	0.014	UP
Infected_HepVp5_vs_Control_HepVp5	LOC113808797	113808797	procathepsin L	0	0	6.22309	0.823	0.024	UP
Infected_HepVp5_vs_Control_HepVp5	LOC113817260	113817260	chitinase-3-like protein 1	0	0	5.93487	0.838	0.03	UP
Infected_HepVp5_vs_Control_HepVp5	LOC113805736	113805736	chymotrypsin BII	0	0	5.85875	0.801	0.028	UP
Infected_HepVp5_vs_Control_HepVp5	LOC113805933	113805933	lysozyme	0	0	5.17146	0.961	0.121	UP
Infected_HepVp5_vs_Control_HepVp5	LOC138862967	138862967	alpha-N-acetylgalactosamine-specific lectin-like	0	0	5.25708	0.907	0.068	UP
Infected_HepVp5_vs_Control_HepVp5	LOC113826343	113826343	astacin	2.06e-303	2.78e-299	6.58809	0.734	0.012	UP
Infected_HepVp5_vs_Control_HepVp5	LOC138862959	138862959	uncharacterized protein	7.46e-292	1.01e-292	8.33705	0.675	0.003	UP
Infected_HepVp5_vs_Control_HepVp5	LOC138864390	138864390	galactose-specific lectin nattectin-like	7.55e-297	1.02e-291	5.58695	0.761	0.028	UP
Infected_HepVp5_vs_Control_HepVp5	LOC113830073	113830073	hemocyanin subunit	2.11e-292	2.85e-288	3.0637	1	0.934	UP
Infected_HepVp5_vs_Control_HepVp5	LOC113826331	113826331	astacin	5.28e-282	7.13e-278	6.58475	0.661	0.011	UP
Infected_HepVp5_vs_Control_HepVp5	LOC113802097	113802097	carboxypeptidase B	1.88e-279	2.54e-275	5.30621	0.705	0.029	UP
Infected_HepVp5_vs_Control_HepVp5	LOC113823288	113823288	sterol carrier protein 2	4.16e-278	5.61e-274	2.60312	0.998	0.49	UP
Infected_HepVp5_vs_Control_HepVp5	LOC113810220	113810220	apolipoprotein D	5.09e-277	6.88e-273	5.39472	0.693	0.026	UP
Infected_HepVp5_vs_Control_HepVp5	LOC113812977	113812977	C-type lectin domain family 7 member A	8.53e-269	1.15e-264	5.82581	0.658	0.018	UP
Infected_HepVp5_vs_Control_HepVp5	LOC113823617	113823617	hemocyanin subunit-like	5.24e-263	7.08e-259	2.05354	0.998	0.778	UP
Infected_HepVp5_vs_Control_HepVp5	LOC113811914	113811914	uncharacterized protein	5.34e-259	7.21e-255	3.88238	0.796	0.1	UP
Infected_HepVp5_vs_Control_HepVp5	LOC138859443	138859443	chymotrypsin BI-like	7.28e-259	9.83e-255	8.4672	0.589	0.002	UP
Infected_HepVp5_vs_Control_HepVp5	LOC138860125	138860125	heme-binding protein 1-like	1.76e-257	2.38e-253	3.65233	0.835	0.129	UP
Infected_HepVp5_vs_Control_HepVp5	LOC113816409	113816409	uncharacterized protein	1.43e-254	1.93e-250	4.48474	0.712	0.054	UP
Infected_HepVp5_vs_Control_HepVp5	LOC113813021	113813021	actin, cytoplasmic A3a	1.98e-250	2.68e-246	3.94604	0.739	0.067	UP
Infected_HepVp5_vs_Control_HepVp5	LOC113810173	113810173	uncharacterized lncRNA	3.53e-247	4.77e-243	4.16575	0.669	0.034	UP
Infected_HepVp5_vs_Control_HepVp5	LOC113808808	113808808	procathepsin L-like	7.92e-241	1.07e-236	5.41427	0.614	0.021	UP
Infected_HepVp5_vs_Control_HepVp5	LOC113804921	113804921	oplophorus-luciferin 2-monooxygenase non-catalytic subunit	8.76e-240	1.18e-235	6.23117	0.578	0.01	UP
Infected_HepVp5_vs_Control_HepVp5	LOC113812976	113812976	C-type lectin domain family 6 member A	1.69e-237	2.28e-233	6.30621	0.573	0.01	UP
Infected_HepVp5_vs_Control_HepVp5	LOC113821440	113821440	ferritin	2.53e-235	3.42e-231	0.929887	1	0.999	UP
Infected_HepVp5_vs_Control_HepVp5	LOC113811913	113811913	uncharacterized protein	2.93e-235	3.96e-231	3.45919	0.815	0.15	UP
Infected_HepVp5_vs_Control_HepVp5	LOC113815556	113815556	trypsin-1	1.6e-233	2.17e-229	5.14769	0.605	0.023	UP
Infected_HepVp5_vs_Control_HepVp5	LOC138861297	138861297	methyltransferase-like protein 27	7.66e-233	1.04e-228	5.97423	0.568	0.011	UP
Infected_HepVp5_vs_Control_HepVp5	LOC113825012	113825012	fatty acid binding protein 1-B.1	1.91e-227	2.58e-223	0.770564	1	1	UP
Infected_HepVp5_vs_Control_HepVp5	LOC113805739	113805739	chymotrypsin BII-like	6.61e-221	8.93e-217	5.88306	0.548	0.012	UP
Infected_HepVp5_vs_Control_HepVp5	LOC113820644	113820644	macrophage mannose receptor 1	3.49e-219	4.71e-215	5.87668	0.543	0.012	UP
Infected_HepVp5_vs_Control_HepVp5	LOC113825356	113825356	peritrophin-1	4.52e-217	6.11e-213	7.54379	0.509	0.003	UP
Infected_HepVp5_vs_Control_HepVp5	LOC113830151	113830151	uncharacterized protein	2.62e-216	3.55e-212	5.60911	0.546	0.014	UP
Infected_HepVp5_vs_Control_HepVp5	LOC113800625	113800625	peritrophin-1	5.67e-214	7.66e-210	5.59085	0.543	0.015	UP
Infected_HepVp5_vs_Control_HepVp5	LOC113829536	113829536	uncharacterized lncRNA	1.17e-211	1.58e-207	4.55775	0.573	0.026	UP
Infected_HepVp5_vs_Control_HepVp5	LOC113827873	113827873	vitelline membrane outer layer protein 1 homolog	1.01e-208	1.36e-204	6.16776	0.514	0.009	UP
Infected_HepVp5_vs_Control_HepVp5	LOC113813381	113813381	uncharacterized protein	2.32e-208	3.13e-204	2.17193	0.961	0.414	UP
Infected_HepVp5_vs_Control_HepVp5	LOC113815705	113815705	uncharacterized protein	2.02e-206	2.73e-202	5.69552	0.519	0.012	UP
Infected_HepVp5_vs_Control_HepVp5	LOC113827866	113827866	legumain	4.62e-203	6.24e-199	4.05815	0.619	0.053	UP
Infected_HepVp5_vs_Control_HepVp5	LOC113814344	113814344	sorbitol dehydrogenase	1.43e-200	1.93e-196	4.99914	0.524	0.017	UP
Infected_HepVp5_vs_Control_HepVp5	LOC113805525	113805525	C-type lectin domain family 4 member F	6.93e-200	9.36e-196	6.10152	0.491	0.007	UP
Infected_HepVp5_vs_Control_HepVp5	LOC113825851	113825851	trypsin-1-like	5.78e-199	7.81e-195	5.67076	0.503	0.012	UP
Infected_HepVp5_vs_Control_HepVp5	LOC113824090	113824090	uncharacterized protein	2.68e-196	3.61e-192	5.54722	0.499	0.012	UP
Infected_HepVp5_vs_Control_HepVp5	LOC113826330	113826330	astacin	5.09e-193	6.87e-189	5.96072	0.481	0.009	UP
Infected_HepVp5_vs_Control_HepVp5	LOC113810182	113810182	uncharacterized protein	8.18e-191	1.11e-186	2.49073	0.897	0.313	UP
Infected_HepVp5_vs_Control_HepVp5	LOC113827871	113827871	vitelline membrane outer layer protein 1	4.49e-190	6.07e-186	8.18553	0.447	0.001	UP
Infected_HepVp5_vs_Control_HepVp5	LOC113828356	113828356	zinc metalloproteinase nas-4	2.61e-189	3.53e-185	7.19036	0.452	0.003	UP
Infected_HepVp5_vs_Control_HepVp5	LOC113822657	113822657	uncharacterized protein	8.14e-189	1.1e-184	6.80871	0.455	0.004	UP
Infected_HepVp5_vs_Control_HepVp5	LOC113824920	113824920	perlucin-like protein	7.78e-186	1.05e-181	4.10472	0.565	0.043	UP
Infected_HepVp5_vs_Control_HepVp5	LOC138866223	138866223	C-type lectin domain family 17, member A-like	4.15e-185	5.6e-181	5.65086	0.474	0.012	UP
Infected_HepVp5_vs_Control_HepVp5	LOC113817258	113817258	chitinase-3-like protein 1	7.23e-183	9.76e-179	4.4	0.53	0.032	UP
Infected_HepVp5_vs_Control_HepVp5	LOC113817484	113817484	uridylate-specific endoribonuclease	1.53e-178	2.06e-174	5.91122	0.449	0.008	UP
Infected_HepVp5_vs_Control_HepVp5	LOC113819415	113819415	uncharacterized protein	2.52e-176	3.41e-172	4.2308	0.524	0.035	UP
Infected_HepVp5_vs_Control_HepVp5	LOC113812221	113812221	uncharacterized protein	1.37e-175	1.85e-171	1.98248	0.899	0.377	UP
Infected_HepVp5_vs_Control_HepVp5	LOC113821215	113821215	uncharacterized protein	1.31e-174	1.77e-170	6.86809	0.423	0.003	UP
Infected_HepVp5_vs_Control_HepVp5	LOC113807350	113807350	oplophorus-luciferin 2-monooxygenase non-catalytic subunit	2.69e-173	3.63e-169	5.27677	0.45	0.012	UP
Infected_HepVp5_vs_Control_HepVp5	LOC138859445	138859445	chymotrypsin BI-like	2.79e-173	3.77e-169	5.99044	0.433	0.007	UP
Infected_HepVp5_vs_Control_HepVp5	LOC113817261	113817261	chitinase-3-like protein 1	6.88e-173	9.3e-169	5.09881	0.459	0.014	UP
Infected_HepVp5_vs_Control_HepVp5	LOC113808669	113808669	vitelline membrane outer layer protein 1	1.14e-171	1.54e-167	5.65752	0.44	0.01	UP
Infected_HepVp5_vs_Control_HepVp5	LOC113810053	113810053	uncharacterized protein	2.7e-169	3.64e-165	5.98017	0.425	0.007	UP
Infected_HepVp5_vs_Control_HepVp5	LOC113811607	113811607	uncharacterized protein	2.28e-168	3.08e-164	5.50552	0.433	0.01	UP
Infected_HepVp5_vs_Control_HepVp5	LOC113823213	113823213	agrin	2.32e-168	3.14e-164	4.3946	0.489	0.028	UP
Infected_HepVp5_vs_Control_HepVp5	LOC113807222	113807222	beta-1,3-glucan-binding protein	3.97e-168	5.37e-164	4.75388	0.462	0.018	UP
Infected_HepVp5_vs_Control_HepVp5	LOC113803973	113803973	S-adenosylmethionine synthase	5.47e-167	7.39e-163	2.98161	0.644	0.097	UP
Infected_HepVp5_vs_Control_HepVp5	LOC138859283	138859283	lysoplasmalogenase TMEM86A-like	5.62e-167	7.59e-163	3.68812	0.541	0.047	UP
Infected_HepVp5_vs_Control_HepVp5	LOC113824311	113824311	dipeptidyl peptidase 1	3.02e-166	4.07e-162	7.93791	0.396	0.001	UP
Infected_HepVp5_vs_Control_HepVp5	LOC113799995	113799995	chondroitinase-AC; xanthan lyase	5.35e-166	7.23e-162	4.79695	0.457	0.018	UP
Infected_HepVp5_vs_Control_HepVp5	LOC113807071	113807071	oplophorus-luciferin 2-monooxygenase non-catalytic subunit	1.32e-163	1.78e-159	6.21239	0.406	0.005	UP
Infected_HepVp5_vs_Control_HepVp5	LOC113803960	113803960	guanidinobutyrase	1.56e-163	2.11e-159	3.48228	0.56	0.059	UP
Infected_HepVp5_vs_Control_HepVp5	LOC113816486	113816486	gamma-interferon-inducible lysosomal thiol reductase-like	4.17e-163	5.64e-159	4.93905	0.445	0.017	UP
Infected_HepVp5_vs_Control_HepVp5	LOC113803197	113803197	uncharacterized protein	5.28e-162	7.14e-158	7.5286	0.39	0.002	UP
Infected_HepVp5_vs_Control_HepVp5	LOC113821040	113821040	juvenile hormone esterase-like	8.63e-160	1.17e-155	7.46421	0.383	0.001	UP
Infected_HepVp5_vs_Control_HepVp5	LOC113807570	113807570	uncharacterized protein	4.94e-159	6.68e-155	5.90617	0.403	0.007	UP
Infected_HepVp5_vs_Control_HepVp5	LOC113814336	113814336	uncharacterized protein	1.03e-152	1.39e-148	4.4417	0.44	0.022	UP
Infected_HepVp5_vs_Control_HepVp5	LOC113826423	113826423	uncharacterized protein	1.51e-148	2.04e-144	2.80796	0.626	0.114	UP
Infected_HepVp5_vs_Control_HepVp5	LOC113822656	113822656	uncharacterized protein	2.34e-148	3.17e-144	5.21239	0.393	0.01	UP
Infected_HepVp5_vs_Control_HepVp5	LOC113829246	113829246	uncharacterized lncRNA	3.31e-147	4.48e-143	3.59949	0.455	0.03	UP
Infected_HepVp5_vs_Control_HepVp5	LOC113807578	113807578	uncharacterized protein	5.47e-145	7.39e-141	5.73353	0.373	0.007	UP
Infected_HepVp5_vs_Control_HepVp5	LOC113805743	113805743	chymotrypsin BII-like	1.25e-143	1.69e-139	9.31951	0.342	0	UP
Infected_HepVp5_vs_Control_HepVp5	LOC113803089	113803089	endochitinase	1.33e-142	1.79e-138	3.12108	0.562	0.083	UP
Infected_HepVp5_vs_Control_HepVp5	LOC113822916	113822916	uncharacterized lncRNA	6.23e-142	8.42e-138	1.66984	0.917	0.494	UP
Infected_HepVp5_vs_Control_HepVp5	LOC113824434	113824434	uncharacterized protein	8.67e-140	1.17e-135	5.42169	0.366	0.008	UP
Infected_HepVp5_vs_Control_HepVp5	LOC113817434	113817434	betaine--homocysteine S-methyltransferase 1	1.43e-133	1.93e-129	3.50552	0.447	0.037	UP
Infected_HepVp5_vs_Control_HepVp5	LOC113809057	113809057	pyrethroid hydrolase Ces2a	9.91e-132	1.34e-127	6.90888	0.325	0.002	UP
Infected_HepVp5_vs_Control_HepVp5	LOC113810057	113810057	uncharacterized protein	9.95e-132	1.34e-127	5.46507	0.346	0.007	UP
Infected_HepVp5_vs_Control_HepVp5	LOC113814235	113814235	uncharacterized protein	1.49e-128	2.02e-124	4.48587	0.373	0.017	UP
Infected_HepVp5_vs_Control_HepVp5	LOC113820910	113820910	C-type lectin domain family 17, member A	3.45e-128	4.66e-124	5.58559	0.336	0.007	UP
Infected_HepVp5_vs_Control_HepVp5	LOC113818671	113818671	macrophage mannose receptor 1-like	5.09e-128	6.88e-124	4.26073	0.381	0.02	UP
Infected_HepVp5_vs_Control_HepVp5	LOC113810052	113810052	uncharacterized protein	2.18e-127	2.95e-123	6.37333	0.32	0.003	UP
Infected_HepVp5_vs_Control_HepVp5	LOC113819445	113819445	astacin-like	4.89e-127	6.6e-123	9.07489	0.305	0	UP
Infected_HepVp5_vs_Control_HepVp5	LOC113804202	113804202	leukocyte receptor cluster member 9	6.14e-126	8.3e-122	4.62998	0.358	0.014	UP
Infected_HepVp5_vs_Control_HepVp5	LOC113817772	113817772	pancreatic triacylglycerol lipase	1.3e-122	1.75e-118	7.45821	0.3	0.001	UP
Infected_HepVp5_vs_Control_HepVp5	LOC113825904	113825904	alpha-amylase-like	1.37e-122	1.85e-118	5.69181	0.319	0.006	UP
Infected_HepVp5_vs_Control_HepVp5	LOC113812325	113812325	tetranectin	8.66e-122	1.17e-117	4.08974	0.374	0.022	UP
Infected_HepVp5_vs_Control_HepVp5	LOC113801166	113801166	glutathione S-transferase Mu 1	1.66e-121	2.24e-117	2.38819	0.631	0.151	UP
Infected_HepVp5_vs_Control_HepVp5	LOC113827169	113827169	lysosomal aspartic protease	8.67e-121	1.17e-116	7.06702	0.298	0.002	UP
Infected_HepVp5_vs_Control_HepVp5	LOC113826969	113826969	regucalcin	1.16e-120	1.57e-116	4.85945	0.336	0.012	UP
Infected_HepVp5_vs_Control_HepVp5	LOC138859444	138859444	chymotrypsin BI	2.36e-119	3.19e-115	5.95125	0.307	0.005	UP
Infected_HepVp5_vs_Control_HepVp5	LOC113826098	113826098	carboxypeptidase B	5.48e-119	7.4e-115	6.75296	0.297	0.002	UP
Infected_HepVp5_vs_Control_HepVp5	LOC113826781	113826781	uncharacterized protein	8.05e-119	1.09e-114	9.01893	0.287	0	UP
Infected_HepVp5_vs_Control_HepVp5	LOC113820005	113820005	perlucin-like protein	8.07e-118	1.09e-113	7.00254	0.292	0.002	UP
Infected_HepVp5_vs_Control_HepVp5	LOC113823751	113823751	anionic trypsin	2.19e-115	2.95e-111	4.49216	0.337	0.016	UP
Infected_HepVp5_vs_Control_HepVp5	LOC113819222	113819222	uncharacterized protein	4.05e-115	5.47e-111	3.85548	0.373	0.027	UP
Infected_HepVp5_vs_Control_HepVp5	LOC113823155	113823155	cytochrome P450 4C1	4.96e-115	6.71e-111	3.00407	0.467	0.065	UP
Infected_HepVp5_vs_Control_HepVp5	LOC113803663	113803663	uncharacterized protein	2.13e-114	2.88e-110	5.65413	0.3	0.006	UP
Infected_HepVp5_vs_Control_HepVp5	LOC113817581	113817581	short-chain dehydrogenase/reductase family 16C member 6	6.6e-113	8.91e-109	2.61319	0.536	0.103	UP
Infected_HepVp5_vs_Control_HepVp5	LOC113810020	113810020	uncharacterized protein	3.47e-112	4.68e-108	8.91765	0.272	0	UP
Infected_HepVp5_vs_Control_HepVp5	Ahcy	113822949	adenosylhomocysteinase	2.9e-111	3.92e-107	2.75512	0.487	0.078	UP
Infected_HepVp5_vs_Control_HepVp5	LOC113805524	113805524	hepatic lectin	1.03e-110	1.39e-106	8.90888	0.268	0	UP
Infected_HepVp5_vs_Control_HepVp5	LOC138864732	138864732	uncharacterized protein	1.04e-110	1.4e-106	5.98595	0.285	0.004	UP
Infected_HepVp5_vs_Control_HepVp5	LOC113823550	113823550	superoxide dismutase [Mn], mitochondrial	9.16e-110	1.24e-105	2.73538	0.497	0.087	UP
Infected_HepVp5_vs_Control_HepVp5	LOC113817723	113817723	alpha-amylase	3.8e-109	5.13e-105	5.14428	0.295	0.007	UP
Infected_HepVp5_vs_Control_HepVp5	LOC113814034	113814034	neprilysin-1	8.01e-109	1.08e-104	3.38204	0.383	0.035	UP
Infected_HepVp5_vs_Control_HepVp5	LOC113810219	113810219	crustacyanin-A2 subunit	1.07e-108	1.44e-104	4.99524	0.3	0.009	UP
Infected_HepVp5_vs_Control_HepVp5	LOC113808272	113808272	betaine--homocysteine S-methyltransferase 1-like	2.61e-108	3.53e-104	2.38227	0.545	0.112	UP
Infected_HepVp5_vs_Control_HepVp5	LOC113806821	113806821	uncharacterized protein	3.38e-108	4.57e-104	3.06108	0.422	0.051	UP
Infected_HepVp5_vs_Control_HepVp5	LOC113820946	113820946	elongation factor 1-alpha	1.02e-106	1.38e-102	1.67756	0.801	0.383	UP
Infected_HepVp5_vs_Control_HepVp5	LOC113814345	113814345	sorbitol dehydrogenase-like	4.99e-106	6.74e-102	5.77372	0.277	0.005	UP
Infected_HepVp5_vs_Control_HepVp5	LOC113820370	113820370	uncharacterized protein	8.82e-104	1.19e-99	7.80871	0.255	0.001	UP
Infected_HepVp5_vs_Control_HepVp5	LOC113814343	113814343	uncharacterized lncRNA	1.2e-103	1.62e-99	2.53068	0.497	0.092	UP
Infected_HepVp5_vs_Control_HepVp5	LOC113806747	113806747	aquaporin homolog protein drip; aquaporin AQPAe.a	3.58e-102	4.83e-98	4.08025	0.315	0.018	UP
Infected_HepVp5_vs_Control_HepVp5	LOC113817089	113817089	chymotrypsin BI-like	1.67e-97	2.26e-93	5.41382	0.261	0.006	UP
Infected_HepVp5_vs_Control_HepVp5	Ctr1A	113809588	Copper transporter 1A; high affinity copper uptake protein 1	1.04e-96	1.4e-92	3.01779	0.393	0.051	UP
Infected_HepVp5_vs_Control_HepVp5	LOC113816408	113816408	uncharacterized protein	2.59e-96	3.5e-92	3.85838	0.314	0.022	UP
Infected_HepVp5_vs_Control_HepVp5	LOC113800372	113800372	oplophorus-luciferin 2-monooxygenase non-catalytic subunit-like	1.68e-94	2.27e-90	4.6871	0.272	0.01	UP
Infected_HepVp5_vs_Control_HepVp5	LOC113825900	113825900	uncharacterized protein	3.67e-93	4.96e-89	5.34928	0.251	0.006	UP
Infected_HepVp5_vs_Control_HepVp5	LOC113800804	113800804	peritrophin-1	1.18e-90	1.59e-86	3.58767	0.315	0.027	UP
Infected_HepVp5_vs_Control_HepVp5	LOC113808551	113808551	UDP-glucosyltransferase 2	2.03e-89	2.75e-85	3.35868	0.327	0.032	UP
Infected_HepVp5_vs_Control_HepVp5	LOC113830150	113830150	ferritin heavy chain	1.31e-88	1.77e-84	4.2432	0.272	0.014	UP
Infected_HepVp5_vs_Control_HepVp5	LOC113805418	113805418	lysozyme-like	1.63e-87	2.2e-83	4.69428	0.253	0.01	UP
Infected_HepVp5_vs_Control_HepVp5	LOC113800749	113800749	uncharacterized protein	8.37e-85	1.13e-80	2.28193	0.457	0.096	UP
Infected_HepVp5_vs_Control_HepVp5	LOC113809896	113809896	zinc finger CCHC domain-containing protein 24	2.05e-79	2.77e-75	1.75339	0.609	0.21	UP
Infected_HepVp5_vs_Control_HepVp5	LOC113800273	113800273	S-adenosylmethionine synthase-like	2.79e-79	3.77e-75	3.43715	0.283	0.025	UP
Infected_HepVp5_vs_Control_HepVp5	LOC113830149	113830149	ferritin light chain	9.4e-79	1.27e-74	2.74201	0.346	0.049	UP
Infected_HepVp5_vs_Control_HepVp5	LOC113800196	113800196	type I iodothyronine deiodinase-like	1.88e-78	2.54e-74	2.32154	0.425	0.088	UP
Infected_HepVp5_vs_Control_HepVp5	LOC113818677	113818677	uncharacterized protein	5.04e-78	6.82e-74	3.21828	0.295	0.03	UP
Infected_HepVp5_vs_Control_HepVp5	RpL5	113830368	ribosomal protein L5; large ribosomal subunit protein uL18A	1.43e-77	1.93e-73	1.77029	0.607	0.213	UP
Infected_HepVp5_vs_Control_HepVp5	LOC113803083	113803083	uncharacterized protein	2.56e-77	3.46e-73	2.6915	0.347	0.052	UP
Infected_HepVp5_vs_Control_HepVp5	LOC113815507	113815507	sperm-specific H1/protamine-like protein type 2	5.86e-77	7.92e-73	2.41475	0.405	0.08	UP
Infected_HepVp5_vs_Control_HepVp5	LOC113813162	113813162	serine/threonine-protein phosphatase CPPED1	3.7e-76	5e-72	2.5257	0.391	0.075	UP
Infected_HepVp5_vs_Control_HepVp5	LOC113828398	113828398	globin	1.59e-73	2.15e-69	2.58908	0.373	0.07	UP
Infected_HepVp5_vs_Control_HepVp5	RpL3	113828963	ribosomal protein L3; large ribosomal subunit protein uL3	2.81e-71	3.8e-67	1.90411	0.509	0.152	UP
Infected_HepVp5_vs_Control_HepVp5	RpS6	113804422	ribosomal protein S6; small ribosomal subunit protein eS6	3.61e-71	4.87e-67	1.87126	0.508	0.149	UP
Infected_HepVp5_vs_Control_HepVp5	Aldh-III	113807648	Aldehyde dehydrogenase type III; aldehyde dehydrogenase, dimeric NADP-preferring	4.64e-70	6.27e-66	1.758	0.583	0.216	UP
Infected_HepVp5_vs_Control_HepVp5	LOC113813336	113813336	uncharacterized protein	8.45e-68	1.14e-63	1.89073	0.487	0.144	UP
Infected_HepVp5_vs_Control_HepVp5	LOC113816674	113816674	nose resistant to fluoxetine protein 6	5.82e-65	7.86e-61	2.3669	0.344	0.066	UP
Infected_HepVp5_vs_Control_HepVp5	LOC113810875	113810875	innexin inx2	8.13e-65	1.1e-60	2.90223	0.28	0.038	UP
Infected_HepVp5_vs_Control_HepVp5	REPTOR-BP	113817213	REPTOR-binding partner; cAMP-responsive element-binding protein-like 2	1.56e-64	2.11e-60	2.89063	0.277	0.037	UP
Infected_HepVp5_vs_Control_HepVp5	RpL22	113824800	Ribosomal protein L22; large ribosomal subunit protein eL22	5.77e-64	7.8e-60	1.73141	0.524	0.179	UP
Infected_HepVp5_vs_Control_HepVp5	LOC113810864	113810864	uncharacterized protein	1.83e-63	2.48e-59	2.0659	0.405	0.1	UP
Infected_HepVp5_vs_Control_HepVp5	LOC113807715	113807715	juvenile hormone esterase	6.51e-63	8.79e-59	2.38443	0.337	0.066	UP
Infected_HepVp5_vs_Control_HepVp5	Echs1	113811244	Enoyl-CoA hydratase, short chain 1; enoyl-CoA hydratase, mitochondrial	1.64e-62	2.22e-58	1.96636	0.415	0.106	UP
Infected_HepVp5_vs_Control_HepVp5	Hsc70-3	113818927	heat shock protein 70 cognate 3; endoplasmic reticulum chaperone BiP	2.55e-62	3.44e-58	2.1448	0.383	0.09	UP
Infected_HepVp5_vs_Control_HepVp5	LOC113826719	113826719	uncharacterized lncRNA	2.12e-61	2.87e-57	2.90142	0.273	0.039	UP
Infected_HepVp5_vs_Control_HepVp5	Prx6a	113823673	Peroxiredoxin 6a; peroxiredoxin-6	3.98e-60	5.37e-56	2.36424	0.314	0.058	UP
Infected_HepVp5_vs_Control_HepVp5	LOC113814338	113814338	uncharacterized lncRNA	4.93e-59	6.66e-55	2.2294	0.336	0.07	UP
Infected_HepVp5_vs_Control_HepVp5	LOC113825938	113825938	uncharacterized protein	7.23e-59	9.76e-55	2.45126	0.298	0.052	UP
Infected_HepVp5_vs_Control_HepVp5	LOC138863870	138863870	selenoprotein M-like	2.02e-57	2.73e-53	2.16467	0.356	0.083	UP
Infected_HepVp5_vs_Control_HepVp5	LOC113810713	113810713	uncharacterized protein	2.97e-57	4.01e-53	1.68011	0.486	0.164	UP
Infected_HepVp5_vs_Control_HepVp5	LOC113806448	113806448	heme-binding protein 1	3.27e-57	4.41e-53	2.45436	0.3	0.056	UP
Infected_HepVp5_vs_Control_HepVp5	Pect	113823538	phosphoethanolamine cytidylyltransferase; ethanolamine-phosphate cytidylyltransferase	8.9e-57	1.2e-52	2.14678	0.332	0.071	UP
Infected_HepVp5_vs_Control_HepVp5	Etfb	113809062	Electron transfer flavoprotein beta subunit; electron transfer flavoprotein subunit beta	2.48e-56	3.36e-52	2.10894	0.341	0.076	UP
Infected_HepVp5_vs_Control_HepVp5	LOC113802176	113802176	failed axon connections homolog	8.59e-56	1.16e-51	2.36846	0.304	0.059	UP
Infected_HepVp5_vs_Control_HepVp5	Non2	113808730	upstream activation factor subunit spp27 homolog Non2; uncharacterized protein Non2	2.18e-55	2.94e-51	2.52652	0.28	0.049	UP
Infected_HepVp5_vs_Control_HepVp5	LOC113820256	113820256	arylsulfatase H	2.86e-55	3.86e-51	1.96844	0.364	0.09	UP
Infected_HepVp5_vs_Control_HepVp5	LOC113802990	113802990	inactive hydroxysteroid dehydrogenase-like protein 1	5e-55	6.76e-51	2.67438	0.258	0.04	UP
Infected_HepVp5_vs_Control_HepVp5	LOC113824064	113824064	uncharacterized protein	5.27e-54	7.11e-50	2.55132	0.273	0.048	UP
Infected_HepVp5_vs_Control_HepVp5	RpS2	113818569	ribosomal protein S2; small ribosomal subunit protein uS5	2.58e-53	3.48e-49	1.34469	0.622	0.295	UP
Infected_HepVp5_vs_Control_HepVp5	LOC113827868	113827868	legumain-like	2.96e-53	4e-49	2.38421	0.283	0.053	UP
Infected_HepVp5_vs_Control_HepVp5	LOC113819008	113819008	mitochondrial amidoxime reducing component 2	1.75e-52	2.36e-48	2.21304	0.309	0.066	UP
Infected_HepVp5_vs_Control_HepVp5	LOC113808336	113808336	fructose-bisphosphate aldolase	1.92e-52	2.6e-48	2.36306	0.277	0.051	UP
Infected_HepVp5_vs_Control_HepVp5	LOC138861305	138861305	cytochrome c oxidase subunit 7A, mitochondrial-like	8e-52	1.08e-47	2.13255	0.304	0.064	UP
Infected_HepVp5_vs_Control_HepVp5	LOC113812940	113812940	juvenile hormone esterase	2.9e-51	3.91e-47	2.59926	0.251	0.041	UP
Infected_HepVp5_vs_Control_HepVp5	LOC113810865	113810865	uncharacterized protein	6.66e-51	9e-47	1.7112	0.42	0.132	UP
Infected_HepVp5_vs_Control_HepVp5	RpL6	113826493	ribosomal protein L6; large ribosomal subunit protein eL6	7.17e-50	9.68e-46	1.33244	0.58	0.258	UP
Infected_HepVp5_vs_Control_HepVp5	LOC113827588	113827588	angiotensin-converting enzyme-like	1.78e-49	2.4e-45	1.81821	0.361	0.098	UP
Infected_HepVp5_vs_Control_HepVp5	LOC113823424	113823424	MAP kinase-interacting serine/threonine-protein kinase 1	2.2e-49	2.97e-45	2.18001	0.302	0.068	UP
Infected_HepVp5_vs_Control_HepVp5	RpL10	113808364	ribosomal protein L10; large ribosomal subunit protein uL16	3.44e-47	4.65e-43	0.798197	0.884	0.664	UP
Infected_HepVp5_vs_Control_HepVp5	LOC113812369	113812369	transmembrane protein 272	3.9e-47	5.27e-43	2.27682	0.27	0.055	UP
Infected_HepVp5_vs_Control_HepVp5	LOC113816958	113816958	2,4-dienoyl-CoA reductase [(3E)-enoyl-CoA-producing], mitochondrial	1.7e-46	2.3e-42	1.86192	0.341	0.093	UP
Infected_HepVp5_vs_Control_HepVp5	eEF2	113821133	eukaryotic translation elongation factor 2	2.57e-46	3.47e-42	1.70815	0.376	0.114	UP
Infected_HepVp5_vs_Control_HepVp5	LOC113816050	113816050	uncharacterized protein	1.37e-45	1.84e-41	1.69478	0.379	0.118	UP
Infected_HepVp5_vs_Control_HepVp5	LOC113808197	113808197	small ribosomal subunit protein uS2	4.25e-45	5.75e-41	1.43804	0.491	0.197	UP
Infected_HepVp5_vs_Control_HepVp5	ND-MLRQ	113827372	NADH dehydrogenase (ubiquinone) MLRQ subunit; cytochrome c oxidase subunit NDUFA4	1.57e-44	2.12e-40	1.41851	0.44	0.156	UP
Infected_HepVp5_vs_Control_HepVp5	RpL10Ab	113823525	ribosomal protein L10Ab; large ribosomal subunit protein uL1	2.95e-43	3.99e-39	1.186	0.589	0.284	UP
Infected_HepVp5_vs_Control_HepVp5	LOC113830066	113830066	villin-1-like	1.04e-42	1.41e-38	2.07328	0.275	0.064	UP
Infected_HepVp5_vs_Control_HepVp5	LOC138863196	138863196	uncharacterized lncRNA	2.94e-42	3.97e-38	0.529119	1	0.965	UP
Infected_HepVp5_vs_Control_HepVp5	LOC113805547	113805547	endochitinase-like	3.17e-42	4.28e-38	2.09347	0.27	0.063	UP
Infected_HepVp5_vs_Control_HepVp5	LOC113830416	113830416	rhodanese domain-containing protein CG4456	9.29e-42	1.25e-37	2.03024	0.275	0.066	UP
Infected_HepVp5_vs_Control_HepVp5	LOC138859076	138859076	uncharacterized protein	1.39e-41	1.87e-37	2.06339	0.265	0.061	UP
Infected_HepVp5_vs_Control_HepVp5	LOC113805108	113805108	uncharacterized protein	3.76e-41	5.08e-37	1.05804	0.658	0.386	UP
Infected_HepVp5_vs_Control_HepVp5	LOC113812017	113812017	methyltransferase-like protein 27	1.58e-40	2.14e-36	1.98691	0.272	0.066	UP
Infected_HepVp5_vs_Control_HepVp5	LOC113825738	113825738	Y-box factor homolog	1.59e-40	2.15e-36	1.313	0.497	0.22	UP
Infected_HepVp5_vs_Control_HepVp5	LOC113816889	113816889	triosephosphate isomerase	2.43e-40	3.29e-36	1.7408	0.319	0.092	UP
Infected_HepVp5_vs_Control_HepVp5	LOC113827788	113827788	tubulin alpha-3 chain	2.8e-40	3.79e-36	1.70409	0.337	0.104	UP
Infected_HepVp5_vs_Control_HepVp5	Atox1	113823948	Antioxidant 1 copper chaperone; copper transport protein ATOX1	4.7e-40	6.35e-36	1.81018	0.322	0.096	UP
Infected_HepVp5_vs_Control_HepVp5	LOC113819937	113819937	uncharacterized protein	1.18e-39	1.6e-35	1.32111	0.447	0.174	UP
Infected_HepVp5_vs_Control_HepVp5	eEF1gamma	113829363	elongation factor 1-gamma	2.08e-39	2.82e-35	1.5026	0.398	0.145	UP
Infected_HepVp5_vs_Control_HepVp5	RpLP0	113829287	ribosomal protein LP0; large ribosomal subunit protein uL10	3.04e-39	4.11e-35	1.09329	0.629	0.353	UP
Infected_HepVp5_vs_Control_HepVp5	LOC113805443	113805443	histone H3.3A	2.96e-38	4.01e-34	1.35741	0.432	0.169	UP
Infected_HepVp5_vs_Control_HepVp5	LOC113818553	113818553	elongation factor 1-delta; probable elongation factor 1-delta; elongation factor 1-beta'	3.1e-38	4.19e-34	1.75258	0.312	0.093	UP
Infected_HepVp5_vs_Control_HepVp5	Nacalpha	113826188	nascent polypeptide associated complex protein alpha subunit; nascent polypeptide-associated complex subunit alpha	3.9e-38	5.27e-34	1.40158	0.4	0.147	UP
Infected_HepVp5_vs_Control_HepVp5	RpL4	113800097	ribosomal protein L4; large ribosomal subunit protein uL4A	4.89e-38	6.6e-34	1.21967	0.533	0.254	UP
Infected_HepVp5_vs_Control_HepVp5	LOC113816596	113816596	uncharacterized protein	5.07e-38	6.85e-34	1.34215	0.423	0.162	UP
Infected_HepVp5_vs_Control_HepVp5	LOC113809949	113809949	beta,beta-carotene 15,15'-dioxygenase	6.09e-38	8.22e-34	1.81277	0.295	0.084	UP
Infected_HepVp5_vs_Control_HepVp5	LOC113822637	113822637	microsomal glutathione S-transferase 1	4.83e-37	6.53e-33	1.27491	0.465	0.199	UP
Infected_HepVp5_vs_Control_HepVp5	LOC113819959	113819959	uncharacterized protein	1.09e-36	1.48e-32	1.26141	0.465	0.2	UP
Infected_HepVp5_vs_Control_HepVp5	LOC113805784	113805784	uncharacterized protein	1.56e-35	2.11e-31	1.50654	0.349	0.121	UP
Infected_HepVp5_vs_Control_HepVp5	LOC113819864	113819864	elongation factor 1-beta	5.7e-35	7.69e-31	1.0935	0.541	0.269	UP
Infected_HepVp5_vs_Control_HepVp5	SelT	113814892	selenoprotein T; LOW QUALITY PROTEIN: thioredoxin reductase-like selenoprotein T homolog CG3887	2.58e-34	3.48e-30	1.79314	0.266	0.075	UP
Infected_HepVp5_vs_Control_HepVp5	LOC113810336	113810336	S-formylglutathione hydrolase	4.16e-34	5.62e-30	1.7183	0.288	0.088	UP
Infected_HepVp5_vs_Control_HepVp5	LOC113822377	113822377	ribosome-binding protein 1	8.71e-34	1.18e-29	1.41716	0.363	0.133	UP
Infected_HepVp5_vs_Control_HepVp5	LOC113827272	113827272	isochorismatase domain-containing protein 2	9.74e-34	1.32e-29	1.69662	0.277	0.081	UP
Infected_HepVp5_vs_Control_HepVp5	RpL9	113814901	ribosomal protein L9; large ribosomal subunit protein uL6	1.04e-33	1.41e-29	0.86886	0.68	0.411	UP
Infected_HepVp5_vs_Control_HepVp5	RpL13	113808705	ribosomal protein L13; large ribosomal subunit protein eL13	1.96e-33	2.65e-29	0.969838	0.626	0.365	UP
Infected_HepVp5_vs_Control_HepVp5	RpL24	113806529	ribosomal protein L24; large ribosomal subunit protein eL24	9.04e-33	1.22e-28	0.815448	0.749	0.517	UP
Infected_HepVp5_vs_Control_HepVp5	ATPsyngamma	113814681	ATP synthase, gamma subunit; ATP synthase subunit gamma, mitochondrial	2.61e-32	3.53e-28	1.59889	0.3	0.099	UP
Infected_HepVp5_vs_Control_HepVp5	LOC113816049	113816049	regucalcin	3.89e-32	5.25e-28	1.32168	0.384	0.154	UP
Infected_HepVp5_vs_Control_HepVp5	LOC113814630	113814630	uncharacterized protein	4.02e-31	5.44e-27	1.30052	0.369	0.145	UP
Infected_HepVp5_vs_Control_HepVp5	LOC113817911	113817911	ribosomal protein L7A; large ribosomal subunit protein eL8	4.63e-31	6.26e-27	1.45633	0.314	0.109	UP
Infected_HepVp5_vs_Control_HepVp5	ATPsynC	113818783	ATP synthase, subunit C; ATP synthase lipid-binding protein, mitochondrial	5.84e-31	7.89e-27	0.618145	0.875	0.71	UP
Infected_HepVp5_vs_Control_HepVp5	Dp1	113820211	satellite-binding protein 1 Dp1; vigilin	1.48e-30	2.01e-26	1.33088	0.341	0.128	UP
Infected_HepVp5_vs_Control_HepVp5	sesB	113810722	stress-sensitive B; ADP/ATP translocase 3	2.48e-30	3.36e-26	0.938446	0.621	0.386	UP
Infected_HepVp5_vs_Control_HepVp5	RpS3	113824166	ribosomal protein S3; small ribosomal subunit protein uS3	3.88e-30	5.24e-26	1.01856	0.526	0.273	UP
Infected_HepVp5_vs_Control_HepVp5	LOC113812538	113812538	death-associated protein 1	1.75e-29	2.37e-25	1.16045	0.42	0.186	UP
Infected_HepVp5_vs_Control_HepVp5	LOC113828374	113828374	glyceraldehyde-3-phosphate dehydrogenase	3.96e-29	5.35e-25	1.31791	0.339	0.131	UP
Infected_HepVp5_vs_Control_HepVp5	Rack1	113824223	Receptor of activated protein kinase C 1; small ribosomal subunit protein RACK1	7.57e-29	1.02e-24	1.04627	0.496	0.254	UP
Infected_HepVp5_vs_Control_HepVp5	Arf1	113812468	ADP-ribosylation factor 1	2.23e-28	3.01e-24	1.17643	0.386	0.166	UP
Infected_HepVp5_vs_Control_HepVp5	LOC113814492	113814492	peroxiredoxin 2	2.94e-28	3.97e-24	0.921102	0.533	0.282	UP
Infected_HepVp5_vs_Control_HepVp5	sqh	113820650	Myosin regulatory light chain sqh; myosin regulatory light chain sqh	8.68e-28	1.17e-23	1.52402	0.263	0.086	UP
Infected_HepVp5_vs_Control_HepVp5	LOC113817634	113817634	uncharacterized protein	2.43e-27	3.29e-23	0.747589	0.69	0.476	UP
Infected_HepVp5_vs_Control_HepVp5	LOC113806017	113806017	salivary glue protein Sgs-3	7.89e-27	1.07e-22	1.00418	0.526	0.296	UP
Infected_HepVp5_vs_Control_HepVp5	RpL15	113803755	ribosomal protein L15; large ribosomal subunit protein eL15	8.49e-27	1.15e-22	0.671377	0.772	0.612	UP
Infected_HepVp5_vs_Control_HepVp5	cib	113827561	thymosin beta cib; uncharacterized protein cib; nestin; thymosin beta	8.76e-26	1.18e-21	1.2908	0.309	0.12	UP
Infected_HepVp5_vs_Control_HepVp5	HINT1	113810208	histidine triad nucleotide binding protein 1; uncharacterized HIT-like protein Synpcc7942_1390	7.65e-25	1.03e-20	1.47091	0.258	0.091	UP
Infected_HepVp5_vs_Control_HepVp5	ATPsynbeta	113829387	ATP synthase, beta subunit; ATP synthase subunit beta, mitochondrial	7.86e-25	1.06e-20	1.12248	0.368	0.163	UP
Infected_HepVp5_vs_Control_HepVp5	LOC113814469	113814469	uncharacterized protein	1.27e-24	1.71e-20	1.00678	0.476	0.257	UP
Infected_HepVp5_vs_Control_HepVp5	LOC113807147	113807147	uncharacterized protein	1.35e-24	1.82e-20	1.37222	0.282	0.106	UP
Infected_HepVp5_vs_Control_HepVp5	LOC113814356	113814356	probable caffeoyl-CoA O-methyltransferase 2	1.63e-24	2.2e-20	1.09128	0.349	0.15	UP
Infected_HepVp5_vs_Control_HepVp5	LOC113810121	113810121	uncharacterized protein	5.43e-24	7.34e-20	0.90382	0.479	0.255	UP
Infected_HepVp5_vs_Control_HepVp5	LOC113824335	113824335	cell surface glycoprotein 1	9.47e-24	1.28e-19	1.1476	0.393	0.192	UP
Infected_HepVp5_vs_Control_HepVp5	LOC113830428	113830428	rhodanese domain-containing protein CG4456	1.8e-23	2.44e-19	0.870437	0.464	0.239	UP
Infected_HepVp5_vs_Control_HepVp5	LOC113822816	113822816	cytochrome P450 3A2	3.25e-23	4.39e-19	1.16053	0.344	0.154	UP
Infected_HepVp5_vs_Control_HepVp5	LOC113817690	113817690	uncharacterized protein	5.02e-23	6.78e-19	1.22216	0.315	0.134	UP
Infected_HepVp5_vs_Control_HepVp5	LOC113799988	113799988	uncharacterized protein	8.95e-23	1.21e-18	0.780706	0.605	0.382	UP
Infected_HepVp5_vs_Control_HepVp5	RFeSP	113813706	Rieske iron-sulfur protein; cytochrome b-c1 complex subunit Rieske, mitochondrial	3.64e-21	4.92e-17	1.16982	0.297	0.126	UP
Infected_HepVp5_vs_Control_HepVp5	LOC113827846	113827846	sulfotransferase 1A1	4.45e-21	6.02e-17	1.11186	0.322	0.144	UP
Infected_HepVp5_vs_Control_HepVp5	RpS3A	113802303	ribosomal protein S3A; small ribosomal subunit protein eS1	1.07e-20	1.44e-16	0.730457	0.597	0.395	UP
Infected_HepVp5_vs_Control_HepVp5	RpL8	113804304	ribosomal protein L8; large ribosomal subunit protein uL2	2.28e-20	3.08e-16	0.649888	0.68	0.478	UP
Infected_HepVp5_vs_Control_HepVp5	Cndp2	113817189	Cytosolic non-specific dipeptidase 2; cytosolic non-specific dipeptidase	7.83e-20	1.06e-15	0.738655	0.607	0.411	UP
Infected_HepVp5_vs_Control_HepVp5	ATPsynB	113810113	ATP synthase subunit b, mitochondrial	7.9e-20	1.07e-15	0.918267	0.378	0.189	UP
Infected_HepVp5_vs_Control_HepVp5	blw	113805854	ATP synthase subunit alpha blw, mitochondrial; ATP synthase subunit alpha, mitochondrial	9.52e-20	1.29e-15	0.871969	0.422	0.226	UP
Infected_HepVp5_vs_Control_HepVp5	RpL23A	113809959	ribosomal protein L23A; large ribosomal subunit protein uL23	3.74e-18	5.05e-14	0.557099	0.713	0.549	UP
Infected_HepVp5_vs_Control_HepVp5	RpL7	113805279	ribosomal protein L7; large ribosomal subunit protein uL30	6.91e-18	9.34e-14	0.647001	0.646	0.47	UP
Infected_HepVp5_vs_Control_HepVp5	LOC113814341	113814341	sorbitol dehydrogenase	7.14e-18	9.65e-14	0.979277	0.305	0.143	UP
Infected_HepVp5_vs_Control_HepVp5	LOC113827566	113827566	protein argonaute-3	9.28e-18	1.25e-13	1.1044	0.28	0.127	UP
Infected_HepVp5_vs_Control_HepVp5	LOC113817372	113817372	heat shock cognate 70 kDa protein	3.03e-17	4.09e-13	0.900773	0.386	0.211	UP
Infected_HepVp5_vs_Control_HepVp5	RpS17	113815770	ribosomal protein S17; small ribosomal subunit protein eS17	1.92e-16	2.59e-12	0.729402	0.494	0.307	UP
Infected_HepVp5_vs_Control_HepVp5	Tctp	113821397	translationally controlled tumor protein; translationally-controlled tumor protein homolog	4.08e-16	5.51e-12	0.582295	0.641	0.467	UP
Infected_HepVp5_vs_Control_HepVp5	LOC113822166	113822166	acyl-CoA Delta-9 desaturase	4.63e-16	6.25e-12	0.756306	0.433	0.253	UP
Infected_HepVp5_vs_Control_HepVp5	LOC113826860	113826860	migration and invasion enhancer 1	9.26e-16	1.25e-11	0.887687	0.352	0.19	UP
Infected_HepVp5_vs_Control_HepVp5	ND-ACP	113830605	NADH dehydrogenase (ubiquinone) acyl carrier protein; acyl carrier protein, mitochondrial	2.43e-15	3.28e-11	1.03759	0.272	0.131	UP
Infected_HepVp5_vs_Control_HepVp5	LOC113816095	113816095	tubulin beta-1 chain	1.67e-14	2.26e-10	0.818671	0.327	0.174	UP
Infected_HepVp5_vs_Control_HepVp5	LOC113822017	113822017	uncharacterized protein	3.04e-14	4.11e-10	0.877236	0.351	0.2	UP
Infected_HepVp5_vs_Control_HepVp5	Rm62	113814743	ATP-dependent RNA helicase Rm62; probable ATP-dependent RNA helicase DDX17; uncharacterized protein Rm62	2.48e-13	3.35e-09	0.870393	0.352	0.206	UP
Infected_HepVp5_vs_Control_HepVp5	LOC113803354	113803354	CD63 antigen	5.29e-13	7.15e-09	0.625044	0.411	0.248	UP
Infected_HepVp5_vs_Control_HepVp5	LOC113816366	113816366	arginine kinase Met e 2	3.49e-12	4.71e-08	0.515602	0.506	0.337	UP
Infected_HepVp5_vs_Control_HepVp5	LOC113826878	113826878	ribosome-binding protein 1	3.22e-11	4.35e-07	0.667753	0.422	0.28	UP
Infected_HepVp5_vs_Control_HepVp5	LOC113809215	113809215	prostamide/prostaglandin F synthase	2.23e-10	3.02e-06	0.762379	0.275	0.155	UP
Infected_HepVp5_vs_Control_HepVp5	Rab7	113815498	RAS oncogene family member Rab7; ras-related protein Rab-7a	2.76e-10	3.73e-06	0.736164	0.261	0.144	UP
Infected_HepVp5_vs_Control_HepVp5	14-3-3zeta	113803691	tyrosine 3-monooxygenase/tryptophan 5-monooxygenase activation protein zeta; 14-3-3 protein zeta	3.63e-10	4.9e-06	0.641994	0.319	0.19	UP
Infected_HepVp5_vs_Control_HepVp5	LOC113826864	113826864	annexin B10; annexin B9	8.83e-10	1.19e-05	0.648077	0.3	0.177	UP
Infected_HepVp5_vs_Control_HepVp5	LOC113818979	113818979	esterase FE4	9.47e-10	1.28e-05	0.705295	0.268	0.152	UP
Infected_HepVp5_vs_Control_HepVp5	ERp60	113805532	disulfide-isomerase A3; protein disulfide-isomerase A3	1.03e-09	1.4e-05	0.728202	0.256	0.144	UP
Infected_HepVp5_vs_Control_HepVp5	ND-13B	113820297	NADH dehydrogenase (ubiquinone) subunit ND-13B; NADH dehydrogenase [ubiquinone] 1 alpha subcomplex subunit 5	4.78e-08	0.000646	0.668681	0.258	0.156	UP
Infected_HepVp5_vs_Control_HepVp5	LOC113824407	113824407	tubulin beta-4B chain	7.22e-08	0.000976	0.566837	0.293	0.186	UP
Infected_HepVp5_vs_Control_HepVp5	kud	113809629	oligosaccharyltransferase subunit 5 kud; transmembrane protein 258	3.15e-07	0.00425259	0.53493	0.282	0.179	UP
Infected_HepVp5_vs_Control_HepVp5	ND-B12	113803433	NADH dehydrogenase [ubiquinone] 1 beta subcomplex subunit 3	4.93e-07	0.0066668	0.507822	0.31	0.205	UP
Infected_HepVp5_vs_Control_HepVp5	LOC113823307	113823307	(3R)-3-hydroxyacyl-CoA dehydrogenase	2.22e-06	0.029935	0.501571	0.27	0.176	UP
Infected_HepVp5_vs_Control_HepVp5	LOC113815249	113815249	metallothionein-1	4.4e-283	5.95e-279	-2.56889	0.99	0.997	DOWN
Infected_HepVp5_vs_Control_HepVp5	LOC138863283	138863283	NADH-ubiquinone oxidoreductase chain 1-like; LOW QUALITY PROTEIN: NADH-ubiquinone oxidoreductase chain 1-like	6.33e-263	8.56e-259	-1.37723	1	0.999	DOWN
Infected_HepVp5_vs_Control_HepVp5	LOC138867259	138867259	uncharacterized protein	8.8e-200	1.19e-195	-3.3104	0.236	0.892	DOWN
Infected_HepVp5_vs_Control_HepVp5	LOC113809598	113809598	hematopoietic prostaglandin D synthase	2.9e-169	3.92e-165	-2.18056	0.477	0.928	DOWN
Infected_HepVp5_vs_Control_HepVp5	LOC113809596	113809596	hematopoietic prostaglandin D synthase	6.09e-140	8.22e-136	-1.77861	0.599	0.928	DOWN
Infected_HepVp5_vs_Control_HepVp5	Vha13	113813311	V-type proton ATPase subunit Vha13; V-type proton ATPase subunit G	2.4e-132	3.24e-128	-1.54833	0.668	0.951	DOWN
Infected_HepVp5_vs_Control_HepVp5	LOC138867258	138867258	platelet endothelial aggregation receptor 1-like	1.07e-86	1.45e-82	-1.26754	0.668	0.915	DOWN
Infected_HepVp5_vs_Control_HepVp5	LOC113819894	113819894	glutathione peroxidase 2	1.03e-84	1.4e-80	-1.35849	0.592	0.882	DOWN
Infected_HepVp5_vs_Control_HepVp5	LOC113806297	113806297	peptidyl-prolyl cis-trans isomerase 5	3.51e-74	4.74e-70	-1.11804	0.69	0.914	DOWN
Infected_HepVp5_vs_Control_HepVp5	LOC113811253	113811253	protein D2	1.41e-73	1.91e-69	-1.3249	0.562	0.844	DOWN
Infected_HepVp5_vs_Control_HepVp5	LOC113824426	113824426	uncharacterized protein	6.79e-63	9.17e-59	-1.50609	0.415	0.722	DOWN
Infected_HepVp5_vs_Control_HepVp5	LOC113804689	113804689	uncharacterized protein	2.84e-61	3.83e-57	-0.748508	0.897	0.964	DOWN
Infected_HepVp5_vs_Control_HepVp5	Vha14-1	113810598	V-type proton ATPase subunit Vha14-1; V-type proton ATPase subunit F	5.49e-47	7.42e-43	-1.22273	0.437	0.711	DOWN
Infected_HepVp5_vs_Control_HepVp5	LOC113828339	113828339	cytochrome c oxidase subunit 6C-1	6.84e-46	9.24e-42	-1.21875	0.462	0.718	DOWN
Infected_HepVp5_vs_Control_HepVp5	COX6B	113804555	Cytochrome c oxidase subunit 6B; cytochrome c oxidase subunit 6B2	2.56e-44	3.46e-40	-1.18282	0.494	0.73	DOWN
Infected_HepVp5_vs_Control_HepVp5	LOC138865453	138865453	uncharacterized protein	6.12e-44	8.27e-40	-1.78867	0.212	0.516	DOWN
Infected_HepVp5_vs_Control_HepVp5	LOC113821236	113821236	glutathione S-transferase 1	1.41e-37	1.91e-33	-1.14367	0.479	0.694	DOWN
Infected_HepVp5_vs_Control_HepVp5	LOC113810660	113810660	uncharacterized protein	3.31e-36	4.48e-32	-1.65337	0.202	0.477	DOWN
Infected_HepVp5_vs_Control_HepVp5	RpL37A	113800445	ribosomal protein L37A; large ribosomal subunit protein eL43	1.3e-34	1.75e-30	-0.731514	0.752	0.89	DOWN
Infected_HepVp5_vs_Control_HepVp5	RpL32	113826366	Ribosomal protein L32; large ribosomal subunit protein eL32	1.57e-34	2.12e-30	-0.517378	0.963	0.982	DOWN
Infected_HepVp5_vs_Control_HepVp5	LOC113825930	113825930	cytochrome c oxidase subunit 7A, mitochondrial	5.64e-30	7.62e-26	-1.33473	0.298	0.533	DOWN
Infected_HepVp5_vs_Control_HepVp5	LOC113808348	113808348	macrosialin	6.87e-30	9.28e-26	-1.32955	0.314	0.543	DOWN
Infected_HepVp5_vs_Control_HepVp5	LOC113828345	113828345	ribosomal protein S8; small ribosomal subunit protein eS8	6.44e-29	8.7e-25	-0.920611	0.516	0.701	DOWN
Infected_HepVp5_vs_Control_HepVp5	Ect3	113818220	Ectoderm-expressed 3; beta-galactosidase	6.88e-26	9.3e-22	-1.09346	0.371	0.578	DOWN
Infected_HepVp5_vs_Control_HepVp5	LOC113819896	113819896	phospholipid phosphatase-related protein type 5	4.32e-23	5.83e-19	-1.35916	0.3	0.49	DOWN
Infected_HepVp5_vs_Control_HepVp5	LOC113814199	113814199	uncharacterized protein	5.07e-21	6.84e-17	-0.873296	0.489	0.64	DOWN
Infected_HepVp5_vs_Control_HepVp5	LOC113813020	113813020	actin, cytoplasmic 1	3.17e-20	4.29e-16	-0.504638	0.85	0.904	DOWN
Infected_HepVp5_vs_Control_HepVp5	LOC113810775	113810775	uncharacterized protein	3.29e-19	4.45e-15	-0.994193	0.374	0.539	DOWN
Infected_HepVp5_vs_Control_HepVp5	LOC113822815	113822815	uncharacterized protein	8.75e-19	1.18e-14	-1.55437	0.123	0.301	DOWN
Infected_HepVp5_vs_Control_HepVp5	COX7B	113807280	Cytochrome c oxidase subunit 7B; uncharacterized protein COX7B	7.22e-17	9.75e-13	-0.785216	0.457	0.609	DOWN
Infected_HepVp5_vs_Control_HepVp5	LOC113820990	113820990	ribonuclease kappa-B	3.96e-16	5.34e-12	-0.728784	0.503	0.643	DOWN
Infected_HepVp5_vs_Control_HepVp5	LOC113823144	113823144	glutamine synthetase	5.81e-16	7.84e-12	-0.505277	0.737	0.835	DOWN
Infected_HepVp5_vs_Control_HepVp5	LOC113829340	113829340	cytochrome c oxidase subunit 6A, mitochondrial	1.12e-15	1.51e-11	-0.718906	0.511	0.638	DOWN
Infected_HepVp5_vs_Control_HepVp5	LOC113822862	113822862	lymphocyte antigen 75	3.9e-15	5.28e-11	-0.921335	0.356	0.502	DOWN
Infected_HepVp5_vs_Control_HepVp5	LOC113811005	113811005	uncharacterized protein	6.68e-15	9.02e-11	-1.11113	0.233	0.394	DOWN
Infected_HepVp5_vs_Control_HepVp5	LOC113802702	113802702	uncharacterized protein	3.02e-13	4.08e-09	-1.06986	0.194	0.344	DOWN
Infected_HepVp5_vs_Control_HepVp5	LOC113803866	113803866	uncharacterized protein	3.49e-13	4.71e-09	-0.814245	0.405	0.532	DOWN
Infected_HepVp5_vs_Control_HepVp5	PMCA	113826424	plasma membrane calcium-transporting ATPase 3; plasma membrane calcium-transporting ATPase 2	4.9e-13	6.62e-09	-1.19001	0.157	0.301	DOWN
Infected_HepVp5_vs_Control_HepVp5	RpL29	113823430	ribosomal protein L29; large ribosomal subunit protein eL29	1.02e-12	1.37e-08	-0.584887	0.562	0.677	DOWN
Infected_HepVp5_vs_Control_HepVp5	LOC113823671	113823671	uncharacterized protein	6.1e-11	8.24e-07	-1.13281	0.143	0.271	DOWN
Infected_HepVp5_vs_Control_HepVp5	LOC113823401	113823401	microtubule-associated protein futsch	1.77e-10	2.39e-06	-1.03364	0.138	0.264	DOWN
Infected_HepVp5_vs_Control_HepVp5	LOC113818074	113818074	ATP synthase-coupling factor 6, mitochondrial	1.81e-10	2.44e-06	-0.552838	0.508	0.617	DOWN
Infected_HepVp5_vs_Control_HepVp5	LOC113822072	113822072	uncharacterized lncRNA	4.62e-10	6.24e-06	-0.764963	0.317	0.441	DOWN
Infected_HepVp5_vs_Control_HepVp5	COX5A	113800033	Cytochrome c oxidase subunit 5A; cytochrome c oxidase subunit 5A, mitochondrial	6.31e-10	8.53e-06	-0.520786	0.54	0.646	DOWN
Infected_HepVp5_vs_Control_HepVp5	LOC113823457	113823457	hyaluronidase B	6.93e-10	9.36e-06	-0.713347	0.378	0.491	DOWN
Infected_HepVp5_vs_Control_HepVp5	LOC113812177	113812177	aldo-keto reductase family 1 member B1	1.74e-09	2.35e-05	-0.563331	0.513	0.61	DOWN
Infected_HepVp5_vs_Control_HepVp5	Rme-8	113800191	receptor mediated endocytosis 8; dnaJ homolog subfamily C member 13	2.2e-09	2.97e-05	-0.899034	0.187	0.308	DOWN
Infected_HepVp5_vs_Control_HepVp5	LOC113829053	113829053	di-N-acetylchitobiase	4.22e-08	0.000571	-0.5682	0.484	0.567	DOWN
Infected_HepVp5_vs_Control_HepVp5	alph	113809927	protein phosphatase alphabet; protein phosphatase 1B	2.56e-07	0.00345895	-0.86796	0.174	0.273	DOWN
Infected_HepVp6_vs_Control_HepVp6	LOC113828084	113828084	uncharacterized protein	2.85e-31	3.85e-27	3.59469	0.394	0.047	UP
Infected_HepVp6_vs_Control_HepVp6	LOC113830073	113830073	hemocyanin subunit	1.59e-24	2.14e-20	2.55156	0.887	0.466	UP
Infected_HepVp6_vs_Control_HepVp6	LOC113825012	113825012	fatty acid binding protein 1-B.1	1.09e-21	1.47e-17	2.09693	0.944	0.556	UP
Infected_HepVp6_vs_Control_HepVp6	LOC138864434	138864434	spermidine/spermine N(1)-acetyltransferase-like protein 1	3.46e-21	4.68e-17	2.73814	0.549	0.142	UP
Infected_HepVp6_vs_Control_HepVp6	LOC113823617	113823617	hemocyanin subunit-like	1.51e-19	2.04e-15	2.55939	0.662	0.257	UP
Infected_HepVp6_vs_Control_HepVp6	LOC113799918	113799918	Krueppel-like factor 13	3.51e-19	4.74e-15	2.67317	0.338	0.057	UP
Infected_HepVp6_vs_Control_HepVp6	LOC113808698	113808698	activating transcription factor 3	3.54e-18	4.78e-14	2.98105	0.338	0.061	UP
Infected_HepVp6_vs_Control_HepVp6	LOC113810182	113810182	uncharacterized protein	8.71e-18	1.18e-13	2.89556	0.366	0.074	UP
Infected_HepVp6_vs_Control_HepVp6	LOC113826343	113826343	astacin	1.3e-17	1.76e-13	2.82299	0.268	0.039	UP
Infected_HepVp6_vs_Control_HepVp6	LOC113805739	113805739	chymotrypsin BII-like	4.15e-16	5.6e-12	2.69916	0.282	0.047	UP
Infected_HepVp6_vs_Control_HepVp6	LOC113802127	113802127	lysosome membrane protein 2	1.01e-15	1.36e-11	2.59671	0.268	0.043	UP
Infected_HepVp6_vs_Control_HepVp6	LOC138863196	138863196	uncharacterized lncRNA	1.53e-15	2.07e-11	2.13018	0.507	0.161	UP
Infected_HepVp6_vs_Control_HepVp6	LOC113822917	113822917	uncharacterized protein	8.06e-15	1.09e-10	2.58923	0.324	0.068	UP
Infected_HepVp6_vs_Control_HepVp6	LOC113811552	113811552	low-density lipoprotein receptor	1.67e-14	2.25e-10	2.66263	0.324	0.069	UP
Infected_HepVp6_vs_Control_HepVp6	REPTOR-BP	113817213	REPTOR-binding partner; cAMP-responsive element-binding protein-like 2	9.29e-14	1.26e-09	2.46345	0.268	0.05	UP
Infected_HepVp6_vs_Control_HepVp6	heca	113804330	hdc homolog, cell cycle regulator; headcase protein	1.11e-13	1.5e-09	1.74708	0.761	0.435	UP
Infected_HepVp6_vs_Control_HepVp6	LOC113820726	113820726	very low-density lipoprotein receptor	5.48e-13	7.4e-09	1.90538	0.592	0.241	UP
Infected_HepVp6_vs_Control_HepVp6	Rilpl	113807141	Rab interacting lysosomal protein like; RILP-like protein homolog	1.59e-12	2.15e-08	2.29877	0.31	0.072	UP
Infected_HepVp6_vs_Control_HepVp6	LOC138860125	138860125	heme-binding protein 1-like	2.42e-12	3.27e-08	2.19392	0.324	0.078	UP
Infected_HepVp6_vs_Control_HepVp6	Syn2	113814044	Syntrophin-like 2; gamma-1-syntrophin	3.47e-12	4.69e-08	2.16893	0.352	0.094	UP
Infected_HepVp6_vs_Control_HepVp6	LOC113823636	113823636	NF-kappa-B inhibitor cactus	6.8e-12	9.19e-08	1.57363	0.507	0.176	UP
Infected_HepVp6_vs_Control_HepVp6	LOC113806946	113806946	death-associated protein kinase related	7.4e-11	9.99e-07	1.57854	0.507	0.193	UP
Infected_HepVp6_vs_Control_HepVp6	Fas2	113812800	fasciclin 2; fasciclin-2	3.58e-10	4.83e-06	1.83236	0.479	0.192	UP
Infected_HepVp6_vs_Control_HepVp6	LOC113823288	113823288	sterol carrier protein 2	3.83e-10	5.17e-06	1.82532	0.493	0.215	UP
Infected_HepVp6_vs_Control_HepVp6	LOC113822916	113822916	uncharacterized lncRNA	1.19e-09	1.61e-05	1.90923	0.423	0.152	UP
Infected_HepVp6_vs_Control_HepVp6	didum	113827428	dilute class unconventional myosin; unconventional myosin-Va-like	1.5e-09	2.03e-05	1.48223	0.62	0.301	UP
Infected_HepVp6_vs_Control_HepVp6	Mitf	113803362	transcription factor Mitf; microphthalmia-associated transcription factor; mediator of RNA polymerase II transcription subunit 15	1.81e-09	2.45e-05	1.56233	0.634	0.334	UP
Infected_HepVp6_vs_Control_HepVp6	LOC113805933	113805933	lysozyme	1.94e-09	2.62e-05	2.06696	0.408	0.147	UP
Infected_HepVp6_vs_Control_HepVp6	LOC138862967	138862967	alpha-N-acetylgalactosamine-specific lectin-like	3.12e-09	4.22e-05	2.12012	0.324	0.101	UP
Infected_HepVp6_vs_Control_HepVp6	LOC113813498	113813498	uncharacterized protein	3.21e-09	4.34e-05	2.34043	0.352	0.119	UP
Infected_HepVp6_vs_Control_HepVp6	LOC113817675	113817675	uncharacterized protein	4.19e-09	5.67e-05	1.90058	0.465	0.2	UP
Infected_HepVp6_vs_Control_HepVp6	LOC113809150	113809150	sacsin	5.44e-09	7.35e-05	2.15859	0.324	0.102	UP
Infected_HepVp6_vs_Control_HepVp6	Arms	113819581	Ankyrin repeat-rich membrane spanning; kinase D-interacting substrate of 220 kDa B	5.87e-09	7.93e-05	1.91981	0.296	0.087	UP
Infected_HepVp6_vs_Control_HepVp6	LOC113818090	113818090	uncharacterized protein	6.37e-09	8.6e-05	1.32054	0.606	0.296	UP
Infected_HepVp6_vs_Control_HepVp6	LOC113821440	113821440	ferritin	2.1e-07	0.0028386	0.848779	0.901	0.756	UP
Infected_HepVp6_vs_Control_HepVp6	LOC113813574	113813574	uncharacterized protein	2.12e-07	0.00285939	1.96065	0.31	0.107	UP
Infected_HepVp6_vs_Control_HepVp6	LOC113813381	113813381	uncharacterized protein	2.92e-07	0.00394343	1.63802	0.366	0.148	UP
Infected_HepVp6_vs_Control_HepVp6	LOC113822603	113822603	uncharacterized protein	3.49e-07	0.00472057	1.35689	0.535	0.293	UP
Infected_HepVp6_vs_Control_HepVp6	LOC113822097	113822097	cyclin-L2; cyclin-L1	3.72e-07	0.00502037	1.65224	0.282	0.093	UP
Infected_HepVp6_vs_Control_HepVp6	LOC113827868	113827868	legumain-like	5.05e-07	0.00682528	1.48519	0.31	0.109	UP
Infected_HepVp6_vs_Control_HepVp6	LOC113813063	113813063	uncharacterized protein	5.46e-07	0.00737546	2.49117	0.31	0.115	UP
Infected_HepVp6_vs_Control_HepVp6	Mmp1	113820224	Matrix metalloproteinase 1; stromelysin-3; matrix metalloproteinase-14	7.44e-07	0.0100471	2.04897	0.437	0.212	UP
Infected_HepVp6_vs_Control_HepVp6	LOC113816345	113816345	phosphatidylcholine:ceramide cholinephosphotransferase 1; phosphatidylcholine:ceramide cholinephosphotransferase 2	1.24e-06	0.0167189	1.01121	0.465	0.209	UP
Infected_HepVp6_vs_Control_HepVp6	LOC113830113	113830113	uncharacterized protein	1.5e-06	0.0203136	1.80375	0.254	0.085	UP
Infected_HepVp6_vs_Control_HepVp6	LOC113825996	113825996	ATP-binding cassette sub-family C member 5; ATP-binding cassette sub-family C member 12	1.52e-06	0.0204729	1.65609	0.296	0.109	UP
Infected_HepVp6_vs_Control_HepVp6	LRP1	113823402	LDL receptor protein 1; prolow-density lipoprotein receptor-related protein 1	1.72e-06	0.023226	1.62687	0.268	0.092	UP
Infected_HepVp6_vs_Control_HepVp6	LOC113814275	113814275	titin; uncharacterized protein	2.19e-06	0.0295211	1.58014	0.366	0.16	UP
Infected_HepVp6_vs_Control_HepVp6	wake	113799911	wide awake; ankyrin repeat and fibronectin type-III domain-containing protein 1	2.37e-06	0.0320308	1.16455	0.634	0.394	UP
Infected_HepVp6_vs_Control_HepVp6	LOC138866099	138866099	growth hormone secretagogue receptor type 1-like	2.9e-06	0.0391547	1.40286	0.634	0.427	UP
Infected_HepVp6_vs_Control_HepVp6	LOC113822677	113822677	small subunit ribosomal RNA	2.3e-13	3.11e-09	-1.48989	0.986	0.999	DOWN
Infected_HepVp7_vs_Control_HepVp7	LOC113823000	113823000	Muscle-specific protein 300 kDa; uncharacterized protein	5.33e-25	7.21e-21	2.48308	0.614	0.164	UP
Infected_HepVp6_vs_Control_HepVp6	LOC113800869	113800869	uncharacterized protein	7.11e-13	9.61e-09	-5.72558	0	0.451	DOWN
Infected_HepVp7_vs_Control_HepVp7	LOC138863175	138863175	NADH-ubiquinone oxidoreductase chain 5-like	1.5e-22	2.03e-18	2.94937	0.325	0.049	UP
Infected_HepVp7_vs_Control_HepVp7	LOC113829536	113829536	uncharacterized lncRNA	1.7e-21	2.29e-17	3.47175	0.337	0.058	UP
Infected_HepVp7_vs_Control_HepVp7	LOC113828500	113828500	F-actin-uncapping protein LRRC16A-like	4.41e-21	5.96e-17	1.57879	0.867	0.462	UP
Infected_HepVp7_vs_Control_HepVp7	LOC113814336	113814336	uncharacterized protein	2.3e-20	3.11e-16	3.25987	0.289	0.043	UP
Infected_HepVp7_vs_Control_HepVp7	LOC113807708	113807708	WAS/WASL-interacting protein family member 1	8.1e-18	1.09e-13	1.72718	0.747	0.376	UP
Infected_HepVp7_vs_Control_HepVp7	rush	113829394	rush hour; pleckstrin homology domain-containing family F member 2	5.53e-16	7.47e-12	1.39834	0.807	0.475	UP
Infected_HepVp7_vs_Control_HepVp7	LOC138863813	138863813	uncharacterized lncRNA	1.75e-15	2.37e-11	2.14287	0.542	0.201	UP
Infected_HepVp7_vs_Control_HepVp7	ATP8B	113805157	ATPase phospholipid transporting 8B; probable phospholipid-transporting ATPase IM	2.82e-15	3.81e-11	1.2844	0.795	0.421	UP
Infected_HepVp7_vs_Control_HepVp7	LOC113821081	113821081	fibrous sheath CABYR-binding protein	2.28e-13	3.08e-09	1.44723	0.663	0.299	UP
Infected_HepVp7_vs_Control_HepVp7	LOC113822072	113822072	uncharacterized lncRNA	4.5e-13	6.08e-09	1.52897	0.602	0.258	UP
Infected_HepVp7_vs_Control_HepVp7	Arp2	113812648	Actin-related protein 2; actin-related protein 2-B	7.12e-13	9.61e-09	1.94721	0.422	0.138	UP
Infected_HepVp7_vs_Control_HepVp7	LOC113805307	113805307	synaptophysin	1.27e-12	1.72e-08	1.49457	0.663	0.334	UP
Infected_HepVp7_vs_Control_HepVp7	LOC113830073	113830073	hemocyanin subunit	1.82e-12	2.46e-08	2.25903	0.663	0.359	UP
Infected_HepVp7_vs_Control_HepVp7	LOC113823669	113823669	uncharacterized protein	1.98e-12	2.68e-08	1.16269	0.639	0.275	UP
Infected_HepVp7_vs_Control_HepVp7	LOC113825012	113825012	fatty acid binding protein 1-B.1	2.02e-12	2.73e-08	1.27622	0.988	0.932	UP
Infected_HepVp7_vs_Control_HepVp7	LOC113806058	113806058	glucose-induced degradation protein 4 homolog	3.91e-12	5.28e-08	2.06111	0.313	0.082	UP
[truncated: 361 more rows]

## Sheet: Table S9
Supplementary Table 9: Frequency of significance of DE genes across cluster comparisons (Supplementary Table 8).
[truncated: 849 more rows]

[truncated: 4 more sheets: Table S10, Table S11, Table S12, Table S13]
